# Supplementary material for: Leveraging the potential of social media: Unveiling the influence of customer-generated photos on customer behavior
Source: PLoS One. 2025 Sep 3;20(9):e0330201. doi: 10.1371/journal.pone.0330201 (PMC12407435; doi:10.1371/journal.pone.0330201)
Supplement: S1 Data — (CSV) [file pone.0330201.s001.csv]

CGP1	CGP2	CGP3	PI1	PI2	PI3	PP1	PP2	PP3	PP4	CVI1	CVI2	CVI3	BSMVC1	BSMVC2	BSMVC3	BSMVC4	Gender	Age	Education	Profession	Income
2	2	3	4	5	7	4	5	4	5	6	6	5	3	4	4	3	1	3	4	3	5
3	3	3	4	4	4	4	4	5	5	4	3	4	3	4	3	4	1	1	2	1	3
6	5	6	5	5	5	5	5	5	5	5	5	5	4	5	4	4	1	1	2	1	3
6	6	7	4	4	5	4	3	3	4	7	6	6	4	5	4	5	1	1	2	1	1
4	3	3	4	4	5	6	4	5	5	4	4	5	3	3	3	4	2	1	2	1	1
5	6	6	4	4	3	4	4	5	4	5	4	4	4	4	5	4	2	1	1	1	3
7	6	5	6	6	5	5	6	5	6	5	3	5	4	4	4	5	1	2	1	1	1
4	3	4	6	4	4	3	4	5	4	5	6	6	4	5	4	4	1	2	1	1	2
1	2	1	3	2	3	4	3	3	3	4	3	4	4	4	3	3	2	2	2	1	2
5	5	5	5	6	5	5	5	5	5	4	4	3	3	4	3	4	2	2	2	1	2
6	7	4	6	5	6	4	3	6	5	5	5	7	4	5	4	4	1	2	2	1	2
3	2	2	2	1	2	2	2	1	3	3	3	4	1	2	1	2	1	2	1	1	2
6	6	5	5	5	6	5	6	4	5	5	6	5	6	4	4	6	1	2	2	1	2
4	3	3	3	2	3	4	3	3	3	4	4	6	2	3	4	3	2	2	2	1	2
2	2	3	5	6	5	5	6	7	6	4	4	3	4	5	4	5	2	2	2	1	3
4	3	3	6	6	2	4	2	3	3	4	4	5	3	4	4	4	2	2	2	1	2
5	5	4	4	4	4	3	3	3	4	3	4	4	4	5	4	3	2	2	2	1	2
3	2	4	4	3	4	4	3	4	4	4	5	4	2	3	2	3	2	2	2	1	3
5	5	5	4	4	3	5	4	6	5	6	4	6	5	5	5	6	2	2	2	1	3
2	2	3	5	6	5	5	6	7	6	6	6	5	4	6	4	6	2	2	2	1	2
4	3	3	5	4	4	6	4	4	4	5	4	4	4	4	5	4	2	2	2	2	2
6	6	4	5	5	5	5	5	5	5	4	5	6	6	5	5	5	2	2	2	2	2
4	5	6	4	4	3	4	4	3	3	3	5	5	4	3	3	4	2	2	3	2	2
5	4	5	3	6	4	5	6	4	5	5	4	6	4	5	4	5	2	2	2	2	2
7	5	7	4	4	3	5	6	6	6	6	6	7	4	4	4	5	2	2	2	2	2
4	5	4	4	5	3	4	4	5	5	4	4	4	6	5	5	6	2	1	2	2	2
2	3	2	3	2	3	1	1	2	2	2	2	2	3	2	3	2	2	1	2	2	2
7	6	4	6	5	5	4	5	5	5	5	5	6	4	5	4	5	2	1	2	2	2
6	6	6	2	3	3	4	3	4	3	4	4	5	5	5	6	4	2	1	2	2	2
6	6	6	5	6	5	6	5	6	7	5	5	6	3	4	3	4	2	1	2	2	2
5	4	4	5	5	4	4	5	4	7	5	4	4	5	5	4	5	2	1	2	2	2
6	5	5	6	7	6	5	6	5	6	3	3	4	5	5	6	5	2	1	2	2	2
5	4	5	6	5	6	5	5	5	6	5	4	4	2	3	4	3	2	1	2	2	2
3	3	4	5	5	5	4	3	3	3	4	4	5	3	4	4	4	2	3	2	2	4
6	6	5	6	6	6	5	7	5	6	3	3	4	3	4	4	3	2	3	2	2	2
2	3	3	3	3	3	3	3	3	3	5	4	4	3	4	4	4	2	3	2	2	3
6	6	5	4	4	5	4	4	5	6	4	4	5	5	5	5	5	2	3	2	2	2
7	6	4	5	5	3	6	6	4	3	6	4	6	6	4	6	4	2	3	2	2	2
6	5	5	6	6	5	5	6	5	6	5	5	6	5	6	5	5	1	3	2	2	2
6	6	6	6	6	5	6	4	6	4	6	5	6	5	4	4	5	1	3	2	2	2
4	5	4	4	6	5	4	5	5	4	5	5	3	4	5	4	5	1	4	2	2	2
1	1	2	5	2	5	1	2	1	1	1	3	1	1	2	1	2	1	1	2	2	2
2	2	2	3	2	3	3	4	4	4	2	1	3	2	3	2	3	1	1	2	3	5
4	5	4	4	5	4	4	5	4	4	5	4	4	4	5	4	4	1	1	2	2	2
4	5	4	5	4	5	4	5	4	5	4	5	4	4	5	4	4	1	1	2	2	2
4	4	5	4	4	5	3	5	5	5	5	5	5	4	5	4	5	1	1	2	2	2
6	6	6	6	5	5	6	5	6	5	5	5	6	5	5	5	5	2	1	2	2	2
5	6	6	3	3	3	3	3	6	3	6	6	5	5	4	5	5	1	1	1	2	2
3	2	4	4	4	4	4	4	5	5	4	4	4	4	4	4	4	1	1	2	2	2
2	3	3	4	4	4	6	5	5	5	4	4	4	3	3	3	3	1	2	2	2	2
3	3	4	5	6	5	5	6	7	6	4	4	5	3	4	3	4	2	2	2	2	2
2	2	3	5	6	5	5	6	7	6	4	4	6	4	4	5	4	2	2	2	2	2
4	3	3	4	4	5	3	3	4	4	4	4	5	4	4	3	3	1	2	2	2	2
6	4	4	5	5	3	5	3	5	4	4	5	3	4	3	4	2	1	2	4	4	2
5	5	7	4	4	3	4	4	5	4	6	6	5	5	6	7	6	1	2	2	2	2
7	7	6	5	5	6	4	5	6	5	3	7	7	5	4	5	4	1	2	2	2	2
3	3	3	3	4	4	4	4	4	5	4	3	5	3	3	4	3	1	2	2	2	4
6	7	6	3	2	3	7	6	7	6	7	6	6	4	5	4	4	2	2	2	2	3
3	4	4	4	3	4	4	6	4	4	4	4	5	5	5	5	5	1	2	2	2	2
1	2	3	5	4	6	4	4	4	3	4	5	4	4	4	4	4	1	2	2	2	2
5	6	6	3	2	4	5	6	7	6	6	6	5	4	5	4	5	1	2	2	2	1
6	5	6	6	5	7	5	7	5	6	6	7	7	5	4	5	5	1	2	2	2	2
5	5	6	4	4	5	5	6	5	6	4	3	4	5	6	5	6	1	2	2	3	3
6	7	7	4	4	5	4	4	5	4	3	4	4	5	5	4	3	2	2	2	2	2
6	5	4	4	4	5	4	4	4	4	6	5	6	4	4	4	4	1	2	2	2	1
7	7	7	5	4	6	4	3	4	3	5	4	4	4	5	4	5	1	2	2	2	1
2	2	3	5	6	5	5	6	7	6	4	3	5	3	4	3	4	1	2	2	2	1
4	4	4	2	3	2	5	5	5	5	6	5	5	5	4	4	5	1	2	2	2	2
5	5	4	4	4	3	6	6	4	6	4	4	3	3	4	3	4	2	2	2	2	3
4	4	3	4	5	5	3	5	4	5	5	4	5	4	4	5	5	1	2	2	2	2
6	5	5	5	4	4	5	2	6	3	6	5	6	4	4	5	5	1	2	2	2	3
6	6	6	5	6	5	6	6	6	4	6	4	5	5	5	5	5	1	2	2	2	2
2	3	3	5	5	4	5	5	5	5	5	4	6	4	5	4	4	1	2	2	2	2
5	5	5	5	5	5	5	4	4	5	5	4	4	5	4	4	6	1	2	2	2	2
6	6	6	5	6	6	6	6	6	6	4	5	5	4	4	4	4	1	2	1	2	3
6	5	4	2	3	3	6	6	4	5	5	5	5	4	4	5	4	2	2	2	2	3
5	5	5	5	6	5	5	5	5	5	4	4	3	3	4	3	4	2	2	2	2	2
4	4	6	5	6	4	5	7	5	5	3	3	4	4	4	3	4	2	2	2	2	2
7	7	6	4	4	5	6	6	7	7	4	4	3	5	4	4	6	2	2	4	2	2
6	5	6	6	6	6	6	6	6	5	5	6	5	5	5	5	4	2	2	2	2	2
3	3	3	3	1	1	6	5	5	5	4	4	3	4	5	4	4	2	2	1	2	2
5	6	6	4	4	3	5	6	7	6	6	6	5	5	6	7	6	2	2	2	2	2
6	7	6	5	5	4	5	5	5	6	6	6	5	4	4	5	4	2	2	2	2	2
6	5	5	4	6	5	4	4	5	7	6	6	5	4	4	4	5	2	2	2	2	2
7	7	6	6	6	5	5	5	5	5	6	6	6	5	6	6	5	2	2	2	2	2
3	2	3	2	4	2	1	3	1	4	2	3	1	2	2	2	1	2	2	2	2	2
7	7	6	4	4	5	4	5	6	5	3	7	7	4	5	4	5	2	2	2	2	2
4	3	4	2	2	3	4	4	4	4	3	4	4	4	4	4	4	2	2	2	2	2
4	3	4	4	4	5	5	4	3	6	4	5	5	2	3	2	3	2	2	1	2	3
1	1	1	2	5	2	5	4	5	5	6	6	7	1	2	1	2	2	2	2	2	2
1	1	1	3	5	3	2	3	2	3	2	2	2	2	1	2	1	2	2	2	2	3
3	3	4	3	4	3	4	3	4	3	4	2	5	2	3	4	3	2	2	1	2	2
6	6	5	5	5	5	5	5	5	5	4	5	5	5	6	5	5	2	2	2	2	2
4	3	3	5	4	4	6	4	4	5	6	4	4	4	3	4	3	2	2	2	2	2
6	7	6	4	4	5	3	3	4	4	5	4	4	5	4	6	4	2	2	2	2	4
4	5	4	2	3	3	3	4	3	3	4	3	3	4	5	4	4	2	2	2	2	2
4	3	3	3	4	3	5	4	4	3	5	6	5	3	4	3	4	2	2	2	2	2
7	7	6	6	6	6	5	6	4	7	4	4	5	4	4	3	3	2	2	2	2	2
6	5	6	3	2	3	5	6	3	5	6	6	6	4	5	4	5	2	2	2	2	2
3	3	4	5	4	4	4	5	4	4	4	5	5	5	4	4	4	2	2	2	2	2
3	2	2	6	5	4	1	2	1	5	1	2	2	2	2	2	3	2	2	2	2	2
6	5	4	4	4	4	4	3	2	2	3	4	5	5	4	5	5	2	2	3	2	2
3	3	4	4	4	6	7	5	5	5	6	4	4	4	3	5	4	2	2	2	2	3
4	3	3	4	6	7	4	5	5	4	6	5	5	4	4	5	5	2	2	4	2	2
2	2	3	5	6	5	5	6	7	6	4	4	3	5	4	4	4	2	2	2	1	2
3	4	5	5	5	5	5	5	5	5	5	5	5	4	5	4	5	2	2	2	1	2
6	6	7	4	4	5	4	3	4	3	6	6	5	4	5	4	5	2	2	2	1	2
4	5	5	7	5	6	4	4	5	5	5	7	5	4	4	5	5	2	2	2	1	2
5	5	5	5	4	4	5	6	5	6	4	4	5	5	4	5	4	2	2	2	1	3
5	5	5	5	4	4	4	4	4	5	6	6	6	5	4	5	4	2	2	2	1	3
5	6	5	7	6	5	5	6	5	5	6	5	6	5	5	5	5	2	2	2	1	2
3	2	4	3	3	4	4	4	4	4	4	4	4	2	3	2	3	2	2	2	1	1
3	2	2	2	1	2	4	3	3	3	4	4	3	3	4	4	4	2	2	2	2	1
6	5	4	6	5	5	4	6	5	5	4	5	4	3	4	3	4	2	2	2	1	1
7	7	6	4	4	5	3	2	2	3	5	6	5	5	5	4	4	2	2	2	1	2
3	3	3	3	3	3	3	3	2	3	2	3	4	3	2	4	4	2	2	2	1	2
1	2	2	1	2	1	1	2	1	2	1	2	2	1	2	1	2	2	2	2	1	1
6	6	6	6	6	5	4	3	3	4	5	4	4	6	5	4	4	2	2	2	1	2
2	1	1	3	5	5	3	3	4	3	5	4	6	3	2	2	3	2	2	2	1	1
6	5	5	4	5	7	4	3	4	3	6	7	6	4	5	4	4	2	2	3	1	1
5	6	6	4	4	3	6	7	7	6	6	7	7	7	5	6	7	2	2	3	1	1
6	5	6	5	6	5	6	7	6	5	6	7	6	6	5	6	5	2	2	2	1	2
2	2	3	6	6	6	6	6	5	5	4	5	5	4	4	4	5	2	2	2	1	1
6	5	5	3	3	3	3	4	3	7	7	7	3	4	4	4	5	2	2	3	1	1
3	3	3	4	4	3	3	3	3	5	5	5	5	4	5	4	5	2	2	2	1	1
4	3	3	3	3	4	4	3	4	4	5	5	7	4	4	5	4	2	2	2	1	1
6	6	6	2	3	3	6	6	6	6	6	6	7	4	5	4	4	2	2	2	1	1
4	3	4	2	3	3	4	4	3	3	4	3	4	4	5	4	4	2	2	3	1	3
5	4	5	6	5	5	4	5	6	5	6	5	6	6	5	5	5	2	2	2	1	2
3	2	2	1	2	2	3	2	3	2	2	2	2	2	2	2	3	2	2	2	1	1
1	1	1	3	6	3	1	1	1	4	1	2	1	1	2	1	2	2	2	2	1	1
6	5	5	4	6	5	4	4	5	7	5	6	5	4	5	4	5	2	2	2	1	1
4	5	5	5	6	6	6	7	6	6	4	4	5	2	3	4	3	2	2	2	1	2
3	3	5	5	4	4	5	5	4	6	4	4	4	3	4	4	4	2	2	2	1	1
6	5	5	3	2	4	5	6	6	6	6	6	5	6	6	6	6	2	2	2	1	2
3	2	4	4	5	4	4	5	4	5	4	5	4	4	4	5	5	2	2	2	1	2
6	5	4	4	4	5	2	3	2	3	5	4	4	4	5	4	6	2	2	3	1	1
4	5	4	4	3	3	3	4	4	3	3	4	4	3	3	3	3	2	2	2	1	1
4	4	4	4	4	4	6	5	5	5	4	4	4	6	5	5	6	2	2	2	1	1
2	3	2	2	3	2	2	3	2	2	2	2	2	2	2	2	2	2	2	2	1	5
6	4	6	4	3	5	3	4	4	4	3	4	4	4	6	4	6	2	2	2	1	1
7	6	5	4	5	5	4	5	5	4	5	5	4	3	5	5	3	2	2	2	1	1
3	3	4	5	6	5	5	6	7	6	4	4	3	3	4	3	4	2	2	2	1	1
5	5	4	4	6	6	3	3	4	6	5	5	6	6	6	4	4	2	2	2	1	2
4	4	3	5	4	3	2	3	3	2	3	3	2	4	3	4	3	2	2	2	1	1
5	6	5	5	5	5	5	5	5	5	3	3	4	5	5	5	5	2	2	2	1	1
4	5	4	4	4	4	4	3	3	3	4	4	4	4	5	4	4	2	2	2	1	1
4	4	4	2	3	2	4	5	5	4	4	4	4	5	5	4	5	2	2	1	1	4
4	4	5	4	5	4	5	3	5	3	5	4	5	5	5	5	5	2	2	2	1	3
4	4	4	4	4	4	4	5	5	4	4	4	4	2	3	2	3	2	2	2	1	1
1	3	3	3	3	3	3	2	2	2	2	2	2	1	1	1	1	2	2	2	1	2
7	6	7	4	4	3	3	4	3	6	6	6	6	5	4	5	5	2	2	2	1	1
4	4	4	4	4	4	4	5	5	4	4	4	4	5	5	4	5	2	2	2	1	2
5	4	4	4	4	4	4	4	4	4	4	4	5	4	4	4	4	2	2	2	1	2
2	2	3	4	4	4	4	6	4	5	4	4	4	3	3	3	3	2	2	2	1	1
7	6	5	5	5	5	5	5	5	5	5	5	5	5	5	5	5	2	2	2	1	5
1	2	1	2	1	2	2	2	2	2	2	1	2	2	2	2	2	2	2	2	1	1
5	5	5	5	5	5	5	5	4	5	4	4	5	5	5	4	5	2	2	2	1	2
7	7	7	5	4	6	4	4	5	7	5	4	4	4	5	4	5	2	2	2	1	1
5	5	4	4	4	3	4	5	4	7	6	7	7	4	5	4	4	2	2	2	1	1
3	3	4	4	4	4	4	5	4	4	3	4	3	3	3	3	3	2	2	2	1	5
7	6	6	6	5	5	6	5	4	5	6	6	6	6	5	4	4	2	2	2	1	1
3	2	2	6	6	5	3	6	6	6	5	5	5	5	3	6	4	2	2	2	1	1
2	3	3	5	4	5	4	4	5	5	5	5	4	3	4	4	3	2	2	2	1	1
7	7	6	4	4	5	5	6	5	6	6	7	6	5	6	4	5	2	2	2	1	2
5	5	5	5	5	5	5	5	5	5	5	5	5	4	5	4	5	2	2	2	1	2
2	2	3	4	3	4	5	6	5	6	4	5	5	3	3	4	3	2	2	2	1	2
3	3	4	5	6	5	5	6	7	6	5	4	4	2	3	2	3	2	2	2	1	1
5	6	6	6	6	5	5	5	5	6	6	5	6	3	4	3	4	2	2	2	1	2
3	4	4	5	4	4	5	4	5	5	5	6	5	5	5	5	4	2	2	2	1	1
6	6	5	4	4	6	6	4	4	4	3	6	6	4	3	3	4	2	2	2	1	3
6	6	5	7	5	5	4	4	5	6	5	5	6	6	5	6	7	2	2	2	1	1
6	5	6	5	5	5	4	4	5	5	5	6	6	3	4	3	4	2	2	2	1	1
7	6	7	6	7	5	7	6	6	7	5	5	4	4	5	4	4	2	2	2	1	1
4	4	4	2	3	2	4	5	5	4	4	4	4	6	5	5	6	2	2	2	1	2
3	3	4	3	4	5	4	6	5	5	4	3	3	3	4	4	4	2	2	2	1	2
5	5	6	7	6	5	4	4	4	4	6	7	6	5	6	5	6	2	2	2	1	2
3	3	4	5	3	5	4	3	4	4	5	4	5	4	5	4	3	2	2	2	1	2
6	5	5	5	5	6	4	5	4	3	6	7	7	5	6	4	6	2	2	2	1	5
3	2	4	3	3	2	4	5	5	4	4	4	4	5	6	5	5	2	2	4	1	2
6	5	5	5	5	7	6	6	7	7	6	6	5	2	3	4	3	2	2	2	1	5
4	4	4	4	4	4	5	4	5	4	5	5	5	4	5	4	5	2	2	1	1	3
6	5	5	4	6	5	3	4	3	7	5	6	5	3	4	3	4	2	2	2	1	2
5	5	6	7	6	5	7	6	5	6	6	6	5	5	6	5	4	2	2	2	1	2
6	6	6	3	2	3	6	6	5	5	5	6	6	6	6	6	6	2	2	2	1	2
3	3	4	5	6	7	3	3	4	4	4	4	4	3	4	4	4	2	2	2	1	5
2	2	3	6	6	6	5	5	5	5	5	4	6	5	5	5	6	2	2	2	1	2
6	5	4	6	6	6	6	5	5	6	6	5	6	6	6	4	6	2	2	2	1	2
5	5	5	5	5	5	5	5	5	5	5	5	4	5	5	5	4	2	2	2	1	2
4	5	4	2	1	2	4	5	5	4	4	4	3	4	5	4	4	2	2	2	1	3
4	6	6	5	4	4	5	6	4	4	5	5	4	5	3	4	5	2	2	1	1	2
1	1	1	3	2	3	2	2	1	3	5	4	4	1	2	1	2	2	2	1	3	5
3	2	4	4	4	5	4	6	4	3	4	5	4	3	3	4	3	2	2	2	1	2
6	6	6	6	6	7	4	4	5	7	7	7	6	6	5	5	4	2	2	2	1	2
2	3	3	4	5	5	5	5	5	5	5	5	5	2	3	2	3	2	2	2	1	2
4	5	4	4	4	4	4	4	4	5	4	5	5	4	5	4	3	2	2	2	1	2
4	6	5	5	5	6	5	6	5	6	3	3	4	4	4	5	6	2	2	2	1	2
5	6	6	4	4	3	5	6	7	6	5	6	5	4	4	4	5	2	2	2	1	2
2	3	2	5	2	3	4	2	3	2	6	4	4	4	2	3	3	2	2	2	1	2
6	5	6	5	7	5	5	5	5	5	5	6	5	4	5	4	5	2	2	2	1	2
6	6	7	4	4	5	4	5	5	6	4	4	5	5	5	4	4	2	2	2	1	2
6	5	5	6	4	5	5	5	5	6	3	6	6	4	4	3	4	2	2	4	1	2
3	2	2	2	1	2	1	1	1	1	3	3	4	2	1	2	1	2	2	2	1	2
4	3	3	2	3	3	6	6	6	6	5	4	4	4	5	4	4	2	2	2	1	2
5	6	5	6	5	4	5	5	4	4	3	4	3	6	5	4	4	2	2	2	1	2
7	6	7	4	4	5	4	3	4	3	4	3	4	4	5	4	5	2	2	2	1	2
7	7	6	3	2	3	2	3	2	3	7	7	6	6	5	4	6	2	2	2	1	3
7	6	6	7	7	7	4	3	4	3	6	7	7	4	4	5	5	2	2	2	1	2
5	5	5	5	6	5	5	5	6	5	5	5	5	4	5	4	5	2	2	2	1	2
4	3	4	3	4	3	4	3	4	3	5	4	4	4	4	4	4	2	2	2	1	2
5	6	5	5	4	6	5	6	5	6	5	6	6	6	5	5	6	2	2	2	1	2
4	4	6	4	4	4	4	5	5	4	4	5	4	5	4	5	6	2	2	3	1	2
5	5	5	5	5	5	5	5	5	5	6	6	7	4	5	4	5	2	2	4	1	3
7	6	7	5	3	6	7	6	7	3	6	4	5	6	6	4	4	2	2	2	1	2
2	3	3	5	3	5	3	5	3	5	3	5	3	3	5	3	5	2	2	2	1	2
6	7	7	5	5	4	6	6	5	4	5	4	4	5	4	5	5	2	2	2	1	2
5	5	5	6	6	6	4	5	6	6	5	6	6	6	6	6	5	2	2	2	1	3
6	7	7	5	7	5	4	5	4	4	5	4	5	4	5	4	4	2	2	2	1	2
2	2	3	6	6	6	5	6	6	4	3	3	4	3	3	4	3	2	2	2	1	5
4	4	3	4	5	3	2	2	3	3	6	5	7	4	4	5	4	2	2	2	1	2
5	5	4	4	4	4	5	4	4	4	5	5	6	4	5	4	4	2	2	2	1	2
2	1	1	6	2	6	3	3	4	4	1	2	1	1	2	1	2	2	2	2	1	2
3	4	4	5	5	5	5	6	4	5	6	5	4	4	4	4	4	2	2	1	1	2
4	4	4	4	4	4	4	4	4	4	4	4	4	5	5	4	5	2	2	2	1	2
4	4	4	4	4	4	4	5	5	4	4	4	4	6	5	5	6	2	2	2	1	2
5	4	6	4	4	4	4	4	4	4	4	4	4	5	5	4	5	2	2	2	1	2
3	2	2	3	3	3	3	3	3	2	5	5	4	4	2	4	2	1	2	2	1	2
3	2	3	3	2	3	3	1	1	1	1	2	3	2	1	1	3	1	2	1	1	2
6	5	5	4	6	5	3	4	3	7	5	6	5	4	5	4	5	1	2	4	1	2
6	6	5	3	3	6	6	7	5	4	4	5	5	4	5	4	4	1	2	2	1	2
4	4	4	2	3	2	4	4	4	4	4	4	4	5	5	4	5	2	2	1	1	2
5	5	5	2	5	5	5	5	5	5	5	5	5	4	4	4	4	1	2	2	1	2
7	7	7	5	4	6	5	6	7	6	3	3	4	4	3	4	4	2	2	1	1	2
4	4	4	4	4	4	4	4	4	4	4	4	4	6	5	5	6	1	2	3	1	5
4	5	4	2	1	1	4	5	5	4	4	3	4	4	5	4	5	1	2	3	1	2
2	3	2	3	2	3	1	2	1	2	1	2	1	1	2	1	2	1	2	3	1	2
6	4	4	4	4	5	6	6	5	5	4	4	4	6	5	5	6	1	2	3	1	2
5	5	4	4	6	5	4	4	5	7	4	5	5	5	6	5	6	1	2	3	1	2
3	3	3	3	4	4	4	3	5	5	4	4	4	3	4	4	4	2	2	3	1	2
7	7	6	4	4	5	6	5	6	7	4	4	3	5	6	5	6	1	2	4	1	2
2	2	3	4	4	4	6	5	5	5	4	4	6	4	4	5	3	2	2	3	1	2
4	4	4	4	4	4	6	6	6	6	4	4	5	4	4	4	4	1	2	3	1	2
5	6	6	6	5	6	4	3	3	4	6	7	7	5	5	6	7	2	2	3	1	2
6	7	7	5	7	6	4	4	3	3	5	6	5	5	4	6	4	1	2	3	1	2
4	4	6	5	5	6	4	4	4	3	3	5	4	4	3	3	4	2	2	3	1	2
7	6	6	5	6	6	6	6	5	6	6	6	5	4	5	4	5	1	2	1	1	3
6	5	5	6	6	7	3	3	4	4	5	4	4	6	5	6	6	1	2	3	1	3
3	4	4	4	3	4	4	6	6	6	4	4	5	3	3	4	3	1	2	3	1	4
4	3	4	5	6	4	4	5	3	2	5	4	5	2	3	2	3	1	2	3	1	2
3	3	4	5	6	5	5	6	7	6	4	4	5	3	3	3	4	2	2	1	1	1
4	3	4	4	4	4	4	4	4	4	5	4	5	4	5	4	3	2	2	3	1	1
3	2	2	3	2	3	1	1	1	1	1	1	2	3	2	2	2	2	2	3	1	1
1	1	1	2	1	2	2	2	1	3	1	1	2	3	2	3	2	2	2	3	1	1
7	5	6	4	4	3	6	5	6	4	5	7	7	5	5	4	5	1	2	4	1	5
6	7	7	7	7	4	4	5	6	7	4	4	5	5	4	5	4	2	2	3	1	1
6	5	5	6	6	5	4	4	5	6	6	5	6	5	6	5	5	1	2	3	1	1
4	5	4	4	4	4	4	5	5	4	4	5	4	4	5	4	3	1	2	3	1	3
6	5	5	6	6	5	6	6	6	6	6	6	5	6	5	6	6	2	2	3	1	1
5	5	5	5	5	5	5	5	5	5	5	5	5	4	5	4	5	1	2	3	1	1
2	1	2	3	2	1	2	2	2	1	1	2	2	2	1	3	2	2	2	3	1	2
5	6	6	4	4	3	6	5	5	5	4	5	4	3	4	3	4	1	2	3	1	1
6	5	5	4	6	4	5	4	6	4	5	6	5	4	5	5	6	2	2	3	1	3
2	2	3	5	6	5	5	6	7	6	3	4	5	5	6	5	6	1	2	3	1	5
7	7	6	4	4	5	4	5	4	5	5	6	5	4	5	4	5	1	2	3	1	5
3	4	4	4	4	3	3	4	4	4	3	4	4	4	4	4	4	1	2	3	1	2
6	6	6	6	5	5	5	5	5	4	5	5	6	5	5	5	5	2	2	3	1	2
6	6	5	2	3	3	6	6	6	6	4	4	5	5	5	5	5	2	2	3	1	1
6	5	4	5	4	5	4	5	5	5	4	4	5	5	5	5	5	1	2	3	1	2
3	6	5	5	5	5	5	5	5	5	5	5	5	3	4	3	4	1	2	3	1	2
2	3	3	5	6	7	4	3	4	3	7	6	7	4	5	4	4	1	2	3	1	1
5	5	5	5	5	5	5	5	5	5	5	5	5	4	5	4	5	2	2	3	1	1
4	5	4	4	4	4	6	5	5	5	4	4	4	6	5	5	6	2	2	3	3	5
4	3	4	4	4	4	4	4	4	4	4	4	4	4	4	4	4	1	2	3	1	1
3	5	2	6	5	3	6	6	4	4	4	4	4	4	5	5	4	1	2	3	1	5
7	6	6	3	3	3	6	4	4	5	6	6	5	5	5	5	5	1	2	3	1	1
6	6	6	3	2	3	4	4	6	4	6	5	5	6	4	6	5	2	2	3	1	3
7	5	6	6	5	7	4	3	4	3	6	5	4	4	4	4	4	1	2	3	1	1
4	4	4	4	4	4	6	5	5	5	4	4	3	2	3	4	3	1	2	3	1	1
5	5	5	5	5	5	5	5	5	5	5	5	4	3	4	3	3	1	2	3	1	3
7	6	6	5	4	5	4	3	4	4	3	3	4	6	4	6	4	2	2	3	1	2
4	5	4	1	2	1	4	5	5	4	4	3	4	3	4	3	4	1	2	1	1	1
3	2	2	2	1	2	2	2	1	3	3	3	4	3	2	3	2	1	2	3	1	1
4	4	5	4	4	5	5	4	5	4	5	4	6	5	3	4	4	2	2	3	1	4
5	5	5	5	5	5	4	5	5	5	5	5	5	5	5	5	5	1	3	3	1	1
6	6	6	6	5	6	5	6	4	6	4	6	6	6	5	6	5	2	3	3	1	2
6	6	5	4	3	4	4	4	5	4	6	7	6	4	4	4	5	1	3	3	1	5
2	2	2	2	2	3	2	3	3	3	3	5	4	5	5	5	5	1	3	3	1	5
5	5	5	4	6	3	4	5	5	4	4	6	3	5	3	5	3	2	3	4	1	1
5	4	5	4	5	4	5	7	3	7	5	5	4	5	6	5	6	1	3	3	1	4
5	4	4	5	4	3	4	5	5	3	4	5	4	6	5	5	6	2	3	3	1	5
4	5	4	4	3	4	4	3	4	3	3	4	3	4	4	4	4	1	3	3	1	3
1	1	1	2	1	2	5	6	5	6	1	3	1	1	1	1	1	1	3	3	1	2
4	4	5	4	5	6	3	6	3	6	5	4	4	5	5	5	5	1	3	3	1	1
4	4	4	2	3	2	4	4	4	4	4	4	4	5	5	4	5	1	3	3	1	1
6	6	6	5	5	4	4	2	2	3	2	2	3	4	4	4	4	2	1	3	1	1
7	7	7	5	4	6	5	5	6	5	5	6	5	4	5	4	5	1	1	3	1	5
2	4	3	3	2	3	4	4	4	5	5	4	4	5	4	3	5	1	1	3	1	3
6	5	5	4	6	5	3	4	3	7	4	4	5	4	4	4	5	1	3	3	1	3
2	2	3	4	5	5	3	4	4	4	5	4	4	4	4	4	4	2	3	3	1	1
4	4	4	2	3	2	5	6	7	6	4	5	5	4	3	5	4	1	3	3	1	1
3	2	2	3	2	3	1	1	1	1	1	2	2	2	2	3	3	2	3	3	1	1
6	5	5	5	5	5	6	4	6	4	5	5	4	2	3	4	3	2	3	3	1	3
6	5	6	4	4	5	6	4	5	5	4	5	5	6	5	5	6	2	3	3	1	1
4	4	4	4	4	4	6	5	5	5	4	4	4	5	5	4	5	1	3	1	1	1
2	3	3	4	4	4	6	5	5	5	4	4	4	4	4	5	4	1	3	4	1	1
4	6	5	7	6	6	6	5	5	5	3	3	4	4	3	3	4	1	3	3	1	3
6	4	5	3	6	7	3	5	3	5	4	6	5	5	5	6	4	1	3	1	1	2
2	2	3	3	4	2	4	5	3	3	5	5	6	5	4	5	4	1	3	3	1	3
2	1	1	2	3	3	2	2	2	4	5	5	6	2	1	2	1	2	3	3	1	2
3	4	4	4	4	4	4	4	4	4	4	5	5	4	5	4	4	2	3	3	1	1
4	3	3	4	4	4	4	5	5	6	4	4	5	3	4	4	4	2	3	3	1	3
4	4	4	4	4	4	4	5	5	4	4	4	4	5	6	5	6	2	3	4	1	3
3	5	3	5	3	5	2	2	3	3	3	4	3	3	3	5	3	2	3	3	1	1
5	5	4	4	4	3	5	6	7	6	5	4	4	5	6	5	6	2	3	3	1	2
3	2	3	6	6	5	6	5	4	4	6	5	6	4	4	4	4	2	3	3	1	1
6	6	6	4	4	5	6	4	4	4	5	5	5	4	5	4	5	2	3	1	1	2
4	4	4	2	3	2	6	5	5	5	4	4	4	5	5	4	5	2	3	3	1	1
1	2	1	6	5	4	1	2	1	2	3	2	2	2	1	1	1	2	3	3	1	1
4	4	4	4	4	4	6	5	5	5	4	4	4	4	4	4	5	2	3	3	1	1
3	4	3	5	6	7	6	7	5	6	5	6	5	3	3	3	4	2	3	3	1	1
5	6	5	4	5	4	4	4	5	4	3	3	5	4	3	4	4	2	3	3	1	1
5	5	4	5	5	5	4	5	4	4	5	6	6	4	4	4	5	2	3	3	1	2
4	4	4	3	4	4	5	6	6	6	5	6	5	4	5	4	4	2	3	3	1	3
1	2	1	2	2	1	1	2	1	2	3	3	2	1	1	1	1	2	3	3	1	3
3	2	2	3	2	3	2	3	3	1	2	3	2	2	3	3	2	2	3	3	1	1
7	7	7	3	2	3	4	4	5	7	5	6	6	4	5	4	5	2	3	3	1	1
5	5	4	7	7	6	5	5	5	5	5	6	5	5	5	4	5	2	3	3	1	1
6	4	6	4	6	5	7	5	5	6	7	5	6	5	6	6	7	2	3	3	1	3
3	3	3	3	3	3	2	3	3	3	3	3	3	3	3	3	3	2	3	3	1	1
2	3	3	4	4	4	4	4	5	5	5	5	5	4	5	4	5	2	3	3	1	2
5	4	5	5	5	5	5	5	5	5	5	5	5	5	5	5	5	2	4	3	1	5
5	6	6	6	6	5	4	6	4	5	6	6	6	5	4	5	5	2	3	3	1	2
6	6	4	4	6	4	6	5	5	6	5	6	6	6	6	4	4	2	3	3	1	1
4	5	4	5	5	5	4	5	4	5	4	5	4	4	5	4	5	2	3	3	1	3
4	4	6	6	6	5	6	5	6	5	4	5	5	3	4	3	4	2	3	3	1	2
2	3	4	5	5	6	5	6	5	6	5	6	6	2	3	2	3	2	3	3	1	2
1	2	1	2	1	1	1	2	1	3	3	2	3	3	3	2	2	2	3	3	1	1
5	6	6	6	6	4	5	5	4	4	4	4	5	4	4	4	4	2	3	3	4	5
5	4	6	4	4	4	4	4	4	4	6	6	6	6	4	4	4	2	2	3	1	3
4	5	5	5	4	4	4	4	4	4	4	4	4	2	3	4	3	2	2	3	1	3
3	4	4	4	3	4	5	6	4	4	5	4	6	2	3	4	3	2	2	3	1	2
5	5	5	5	5	6	6	6	5	5	4	5	4	4	5	4	5	2	2	3	1	2
4	3	3	6	6	6	5	5	5	5	2	2	2	3	3	3	3	2	2	3	1	5
2	2	2	2	5	5	5	5	5	5	5	5	5	4	5	4	5	2	2	3	1	2
2	2	3	2	3	3	4	4	3	5	5	5	6	5	5	5	5	2	2	3	1	3
2	1	1	1	2	1	2	1	2	1	2	3	4	3	2	3	3	2	2	3	1	2
3	3	2	3	2	3	3	2	2	3	1	2	3	3	3	2	2	2	2	3	1	1
5	5	6	2	3	3	6	5	5	5	5	7	6	6	6	6	4	2	2	3	1	1
1	2	1	1	2	1	1	2	1	2	1	2	1	2	1	2	1	2	2	3	1	1
2	2	2	3	2	3	2	3	2	3	1	2	1	1	3	1	3	2	2	3	1	1
4	4	4	4	4	4	4	4	4	4	6	5	7	4	4	4	4	2	2	3	1	2
2	2	2	3	2	3	3	3	2	2	3	3	3	2	2	3	3	2	2	4	1	1
5	6	6	3	2	3	6	6	6	6	5	4	4	6	6	6	6	2	2	3	1	1
4	3	4	4	3	4	4	3	4	3	4	3	4	4	3	4	3	2	2	3	1	5
6	6	6	4	4	5	3	4	3	7	4	3	4	4	5	5	5	2	2	3	1	1
4	5	4	4	4	4	4	6	4	4	5	5	4	4	5	4	3	2	2	3	1	5
1	1	1	3	2	3	6	6	5	6	7	6	6	3	2	3	2	2	2	3	1	5
4	5	5	7	7	4	4	5	7	4	6	5	5	4	4	5	5	2	2	3	1	1
4	4	5	5	5	5	4	3	3	4	6	6	6	4	5	4	5	2	2	3	1	1
6	7	7	7	6	5	6	6	6	5	6	6	5	4	5	5	4	2	2	3	1	1
6	5	5	2	4	1	4	6	3	6	4	5	4	3	4	3	4	2	2	3	1	1
5	6	5	4	3	4	3	5	6	4	4	5	4	6	6	6	5	2	2	3	1	1
4	4	3	4	4	2	4	4	3	3	3	4	3	4	4	3	3	2	2	3	1	1
4	5	4	6	2	2	6	6	6	6	4	4	5	6	6	6	6	2	4	4	4	5
6	6	5	4	4	6	4	4	3	4	5	6	6	6	4	4	5	2	2	3	1	3
2	2	3	4	4	3	6	7	6	6	4	3	4	3	3	3	3	2	2	3	1	1
1	2	1	3	2	3	1	3	2	3	3	3	2	2	3	4	2	2	2	3	1	1
6	5	5	6	6	5	5	4	6	5	6	5	5	3	4	3	4	2	2	3	4	3
6	6	6	5	6	6	6	6	7	7	7	6	7	4	5	4	4	2	2	3	1	1
4	4	5	6	4	4	4	4	5	5	4	4	5	4	5	4	5	2	2	3	1	1
2	2	4	2	4	2	4	5	5	4	4	2	4	5	5	4	5	2	2	1	1	1
6	5	5	6	6	6	3	4	3	7	5	6	5	4	5	4	5	2	2	3	1	3
4	3	3	6	5	6	2	2	2	3	4	4	5	4	4	3	3	2	2	3	4	2
3	2	2	2	2	3	3	2	3	3	4	3	5	4	6	5	6	2	2	3	1	1
2	1	2	1	1	2	3	1	2	1	3	2	3	2	3	2	3	2	2	3	1	1
4	4	5	4	5	4	4	5	4	5	4	4	5	5	4	5	3	2	2	3	1	3
6	7	7	5	5	4	4	4	4	4	3	3	4	4	4	4	3	2	2	3	1	4
5	5	4	5	4	6	5	6	7	6	4	5	5	3	4	3	4	2	2	3	1	1
5	4	4	6	4	4	4	5	5	4	4	4	3	4	2	5	2	2	2	3	1	1
1	2	1	1	2	1	1	2	1	1	2	2	3	2	3	2	3	2	2	3	1	3
4	4	4	2	3	2	4	4	4	4	4	4	4	5	6	5	6	2	2	1	1	1
6	6	4	2	3	3	3	3	3	3	3	3	3	3	3	3	3	2	2	3	1	1
6	6	6	4	5	6	4	6	4	3	6	7	5	4	3	5	4	2	2	3	1	1
5	4	5	5	6	7	5	4	4	5	7	6	5	4	5	4	5	2	2	3	1	1
6	5	4	5	5	6	4	5	5	4	4	4	5	6	4	4	5	2	2	3	1	1
7	7	7	5	5	5	6	6	6	6	5	4	4	6	6	6	5	2	2	3	1	2
6	6	6	6	5	5	5	6	5	5	3	3	4	6	6	6	5	2	2	4	1	3
6	6	5	4	4	6	5	5	4	5	5	6	5	5	4	4	5	2	2	3	1	2
3	3	2	2	3	4	3	3	4	4	3	4	3	3	3	4	4	2	3	3	1	1
4	3	4	6	6	6	4	5	4	5	4	5	4	3	4	4	4	2	3	3	1	3
5	5	5	5	5	5	5	5	4	4	4	5	4	4	5	5	5	2	3	3	1	1
5	5	5	6	6	5	4	3	3	4	4	4	5	6	5	6	5	2	3	3	1	5
4	5	4	3	4	3	3	4	3	4	3	3	4	4	3	4	3	2	3	3	1	1
7	7	7	5	4	6	4	3	4	3	3	4	4	5	6	5	6	2	3	3	1	1
4	4	4	4	4	4	4	5	5	4	4	4	5	4	5	4	3	2	3	3	1	4
4	3	4	5	3	5	4	3	5	3	5	4	5	5	3	4	5	2	3	3	1	1
3	4	3	4	3	4	5	6	4	6	4	4	6	2	3	4	3	2	3	3	1	2
5	5	5	4	5	4	5	4	5	4	5	4	5	5	4	5	4	2	3	3	1	1
7	7	4	4	4	5	4	4	5	4	5	6	5	5	6	4	5	2	3	3	1	5
5	5	4	4	4	4	4	4	4	4	4	5	5	5	6	5	6	2	3	3	1	1
4	5	4	5	3	5	6	5	5	5	4	5	6	4	4	5	5	2	1	3	1	1
6	6	6	6	5	5	5	5	6	5	5	5	7	4	5	5	4	2	1	1	1	1
2	3	2	1	1	2	3	3	2	2	2	2	1	1	2	1	1	2	1	3	1	2
2	1	1	1	2	1	2	2	2	1	1	2	1	2	3	2	2	2	1	3	1	2
2	2	3	4	3	4	5	4	4	4	4	5	4	2	3	2	3	2	4	3	2	2
6	5	7	5	5	5	5	5	5	5	3	3	4	4	4	4	4	2	1	1	1	1
3	3	3	4	3	3	4	6	5	4	3	3	2	4	3	3	3	2	1	3	1	1
5	4	4	4	5	5	5	4	5	4	4	3	4	5	5	5	5	2	1	3	1	2
3	3	3	3	3	3	3	3	3	3	3	3	4	4	4	4	4	2	4	3	1	1
4	5	4	4	2	1	4	5	5	4	4	3	4	4	5	4	4	2	1	3	1	3
6	6	7	6	5	5	6	5	4	5	6	7	6	6	6	5	6	2	1	3	1	3
7	6	6	3	4	4	6	5	5	5	4	4	4	5	6	5	6	2	1	3	1	5
2	2	3	6	4	5	5	4	5	4	6	4	5	4	4	6	6	2	1	3	1	2
5	4	5	2	3	3	6	6	5	6	5	6	6	4	5	4	5	2	1	3	1	1
4	5	4	4	4	4	4	5	5	4	4	4	4	5	5	4	5	2	1	3	1	2
4	4	4	4	4	4	5	4	4	4	4	5	4	4	5	4	4	1	1	3	4	2
6	5	5	7	7	4	4	5	7	7	4	4	5	5	6	5	6	1	1	3	1	1
4	3	3	4	4	5	6	6	4	6	5	6	5	4	4	5	4	1	1	4	1	1
6	5	6	6	6	5	4	6	6	6	5	4	5	6	5	6	6	1	1	3	1	1
1	2	1	2	1	1	1	1	2	1	1	1	2	2	1	2	1	1	1	3	1	1
2	1	1	1	2	1	1	1	2	1	3	3	4	2	1	2	1	1	1	3	1	1
5	4	5	4	4	5	4	5	4	6	5	5	6	3	4	3	4	1	1	3	1	2
2	3	3	4	5	2	4	3	4	3	4	5	5	4	5	3	5	2	1	3	1	2
5	5	6	5	5	5	6	5	6	6	4	4	5	5	4	4	5	1	1	3	1	1
3	3	4	6	6	6	4	4	4	4	5	5	6	3	3	4	3	2	1	3	1	1
6	6	6	4	4	5	6	6	6	6	6	6	6	5	6	5	6	1	1	3	1	1
5	5	6	5	6	6	6	5	6	6	4	4	5	6	5	6	5	2	1	3	1	2
1	2	2	2	3	1	1	1	1	1	5	5	5	1	3	1	2	2	1	3	1	3
2	1	1	1	1	2	1	2	1	1	3	4	4	2	1	2	1	1	1	3	1	5
5	5	5	5	5	5	6	6	6	7	3	3	4	5	5	5	6	2	1	3	1	1
5	4	5	2	5	3	4	6	3	6	4	3	6	2	3	4	3	2	1	3	1	1
2	3	2	1	2	1	1	1	2	1	3	2	2	2	1	2	1	1	1	3	1	2
6	4	4	6	3	3	4	6	3	6	5	5	4	4	4	3	5	2	1	3	1	1
4	3	3	6	6	7	4	2	4	3	5	4	4	3	3	3	3	1	1	3	1	1
4	4	3	3	4	2	4	5	5	4	4	3	4	5	4	4	4	1	1	3	1	1
6	5	5	4	6	5	3	4	3	7	5	6	5	4	5	4	4	1	1	3	1	1
4	4	4	4	4	4	6	5	5	5	4	4	4	5	5	4	5	2	1	3	1	1
4	4	3	3	4	2	4	3	3	4	4	3	4	4	4	5	4	1	1	3	1	1
7	7	7	5	4	6	2	3	2	3	4	5	5	5	6	5	6	2	1	3	1	1
5	6	5	6	3	5	3	5	4	5	5	7	5	5	4	5	4	1	1	3	1	1
5	6	6	3	2	3	6	6	6	6	5	4	4	6	6	6	6	1	3	3	4	3
2	3	2	4	2	5	4	4	5	5	3	5	2	2	3	2	3	1	3	3	1	2
1	1	2	1	1	2	1	2	1	1	5	4	5	1	2	1	2	1	3	3	1	5
6	5	6	5	5	5	5	5	6	5	6	5	5	6	6	5	5	1	3	3	1	3
4	3	3	5	3	3	4	4	4	4	4	3	4	3	4	4	4	1	3	3	1	2
4	5	4	4	4	5	4	5	5	4	4	3	4	4	4	3	5	1	3	3	1	2
4	4	3	5	4	5	3	5	5	4	5	4	5	4	6	4	3	2	3	3	1	4
4	6	6	4	4	5	7	6	6	5	5	5	5	6	5	5	7	1	3	3	1	2
3	3	2	2	2	2	2	2	2	2	3	3	4	2	3	2	3	1	3	3	1	2
5	6	6	4	4	3	5	6	7	6	3	3	4	4	3	3	4	1	3	3	1	5
4	5	5	7	5	6	5	6	5	6	5	6	5	5	6	5	5	1	3	4	1	1
5	4	6	3	5	3	4	3	5	3	5	5	5	3	5	3	5	2	3	3	1	1
6	5	7	7	5	6	4	4	5	5	7	6	7	4	4	5	5	1	3	3	1	1
6	5	7	7	5	6	4	3	4	3	7	6	7	5	5	4	5	1	3	3	1	1
6	6	6	4	6	5	3	4	3	7	5	6	5	4	4	4	5	1	3	3	4	1
6	5	6	2	3	3	6	5	6	6	6	5	6	6	6	6	6	1	3	3	1	1
3	2	6	4	5	5	2	3	4	4	4	4	5	2	3	4	2	2	3	3	1	1
3	2	3	3	5	1	3	2	5	2	3	3	5	3	3	3	3	2	3	3	1	1
4	5	4	3	4	2	4	2	6	3	2	1	1	4	3	2	2	2	3	3	1	3
4	4	3	5	4	5	1	2	1	2	5	6	5	3	4	3	4	1	1	3	1	3
2	3	3	4	3	4	4	5	5	5	6	4	4	3	4	4	4	1	1	3	1	1
4	5	4	6	6	7	4	4	5	7	4	3	4	3	4	3	4	2	1	3	1	1
6	5	5	6	6	6	6	6	6	7	7	6	7	6	5	6	6	1	1	3	1	2
7	6	7	6	7	5	6	7	6	7	6	5	7	4	5	4	5	2	1	3	1	3
4	3	3	6	4	4	3	3	5	4	3	2	2	3	4	4	4	2	1	3	1	1
4	4	4	3	4	5	4	5	4	5	4	5	4	5	6	7	4	1	1	3	1	1
4	4	4	2	3	2	6	5	5	5	4	4	4	5	5	4	5	2	1	3	1	2
5	4	4	3	4	3	6	6	6	6	4	4	5	2	3	4	3	2	1	2	1	1
4	4	4	3	4	4	3	7	4	7	5	5	5	4	5	4	5	1	1	2	1	1
6	7	7	4	4	3	3	3	4	4	5	6	5	4	5	4	4	1	1	2	1	1
5	5	5	5	4	5	4	5	4	4	5	5	5	5	5	5	5	1	1	2	1	1
4	4	4	4	4	4	6	5	5	5	5	4	5	5	5	5	5	1	1	2	1	2
4	4	5	5	5	5	4	4	4	5	3	3	3	3	3	3	3	2	1	2	1	1
3	3	3	3	3	3	3	3	3	3	3	3	3	4	4	4	3	1	1	2	1	1
5	6	6	5	6	5	5	6	7	6	4	5	5	5	6	5	6	1	1	2	1	2
4	4	4	2	3	2	6	5	5	5	4	4	4	5	6	5	6	1	1	2	1	1
1	2	1	6	5	4	5	6	5	6	2	1	2	2	1	2	1	1	1	2	1	2
7	7	5	6	4	6	4	5	5	6	5	4	5	4	5	4	4	1	1	3	1	2
7	6	7	6	6	4	4	5	7	5	3	4	4	5	5	4	4	1	1	2	1	1
4	5	4	4	4	4	4	5	5	4	4	4	4	4	5	4	4	1	1	2	1	5
3	2	3	3	2	1	1	2	3	2	1	2	3	3	4	4	2	1	1	2	1	1
2	2	1	4	3	3	5	6	6	6	5	5	5	4	5	4	5	1	1	2	1	1
6	5	6	6	5	6	6	7	6	5	5	6	5	5	5	4	5	1	1	2	1	1
5	6	5	5	5	5	5	5	6	6	6	4	4	4	4	4	4	1	1	2	1	1
6	6	6	4	4	5	6	6	7	7	5	6	5	4	5	4	5	2	1	2	1	1
6	5	5	5	4	4	6	4	6	5	5	4	5	5	4	3	5	2	1	4	1	1
5	6	6	6	6	5	4	5	4	6	3	3	4	4	4	4	4	2	1	2	1	1
2	2	2	3	2	3	1	2	2	2	1	2	1	1	1	1	1	1	1	2	1	3
6	4	4	2	1	2	4	5	4	5	6	7	6	4	5	4	5	1	1	3	1	1
2	2	3	5	4	4	4	5	4	4	4	5	4	4	4	5	4	1	1	2	1	1
2	2	2	5	4	5	4	1	3	4	5	5	4	4	5	4	5	1	1	2	1	1
6	5	4	6	4	5	2	3	2	4	7	5	6	6	4	6	4	1	1	2	1	1
3	4	3	3	3	3	3	3	3	4	3	4	4	3	4	3	4	2	1	2	1	1
6	6	7	5	4	4	7	5	5	7	6	7	6	6	5	5	4	2	1	2	1	1
3	2	3	3	1	3	4	3	2	1	3	3	4	1	3	1	3	1	1	2	1	1
3	4	5	3	5	3	5	2	5	1	6	5	6	4	4	3	4	1	1	2	1	1
3	3	4	3	2	4	4	4	5	4	4	4	3	3	4	4	4	1	1	2	1	2
4	4	4	4	4	2	5	3	5	3	5	4	4	5	4	3	5	1	1	2	1	2
4	3	4	5	3	3	5	3	5	3	5	5	4	4	4	4	4	1	1	1	1	1
4	4	4	4	4	4	6	5	5	5	4	4	4	5	6	5	6	1	1	2	1	5
4	4	3	6	3	6	4	6	5	4	6	5	5	3	3	3	4	1	1	2	1	3
6	5	5	4	6	5	3	4	3	7	4	4	5	4	5	5	4	1	1	2	1	1
6	4	6	4	6	5	7	5	7	5	4	5	5	6	4	6	5	1	1	2	1	1
1	2	1	2	1	1	1	2	1	1	3	2	2	1	2	2	3	1	1	2	4	4
6	5	5	3	5	3	5	5	4	5	4	5	4	4	4	5	4	2	1	2	1	1
4	4	5	5	4	5	4	5	5	5	5	5	5	5	5	5	5	1	1	3	1	1
6	5	6	3	3	3	4	5	1	1	2	3	4	3	2	2	4	1	1	2	1	1
5	7	6	5	6	2	6	6	3	5	5	4	4	6	6	5	6	1	1	2	1	1
4	3	3	6	6	4	4	2	2	3	3	3	4	3	4	4	4	1	1	2	1	2
3	2	4	3	2	3	5	5	4	5	4	3	4	5	6	5	6	2	1	2	1	1
2	2	2	2	4	2	2	2	2	2	5	5	5	4	5	4	5	1	1	2	1	2
5	5	5	5	5	5	5	5	5	5	5	4	4	4	5	4	5	1	1	2	1	3
6	5	4	4	3	4	5	3	4	4	3	3	4	3	5	4	5	1	1	2	1	1
6	4	6	6	5	5	6	6	5	6	4	6	5	6	5	6	6	2	1	2	1	3
5	5	4	5	5	5	5	5	5	2	5	5	5	5	5	5	5	1	1	2	1	2
2	2	3	4	4	4	6	5	5	5	4	4	4	2	3	2	3	1	1	2	1	1
4	5	5	7	6	7	6	7	6	7	5	6	5	4	4	5	5	1	1	1	1	1
4	5	5	4	4	5	6	4	3	6	4	6	5	5	5	4	5	1	1	1	1	3
6	6	4	5	5	4	5	5	5	5	6	6	4	5	5	4	4	1	1	2	4	1
6	5	5	4	6	5	3	4	3	7	5	6	5	4	5	4	5	2	1	2	1	2
3	2	2	3	2	3	2	2	3	3	3	2	2	2	2	1	1	1	1	2	1	5
4	4	5	5	5	5	5	5	4	4	4	4	4	4	4	4	3	1	1	2	1	1
1	3	2	3	2	4	3	2	3	2	1	3	3	1	2	1	2	1	1	2	1	1
6	6	4	4	6	4	6	6	6	6	5	5	5	6	6	6	6	2	1	2	1	1
5	5	6	5	6	5	6	5	5	6	5	6	6	5	6	5	6	2	1	2	1	2
5	6	4	5	4	6	4	5	6	5	6	7	7	4	4	4	5	2	1	2	1	5
7	5	6	6	6	5	5	5	6	5	5	6	6	6	6	6	4	1	1	2	1	1
4	6	4	3	5	3	3	5	3	3	5	4	5	4	4	5	4	1	1	2	1	1
5	6	6	6	5	5	5	5	5	5	6	6	5	5	4	6	5	1	1	2	1	3
4	5	5	4	5	5	5	6	5	5	4	4	5	3	3	3	4	2	1	2	1	3
2	2	2	2	4	3	5	5	2	2	5	4	4	5	3	6	3	1	1	2	1	3
5	5	4	4	4	3	5	6	7	6	4	5	4	5	6	5	6	1	1	2	4	1
6	6	5	6	6	6	5	5	5	5	4	4	3	3	4	3	4	1	1	2	1	2
5	6	6	5	6	5	6	7	5	7	4	4	3	4	3	3	2	1	1	2	1	1
2	2	3	4	4	4	5	6	4	4	5	5	5	5	5	5	5	2	1	2	1	1
1	2	1	6	6	4	1	2	1	1	2	3	3	2	1	2	3	1	1	2	2	1
2	3	2	3	2	3	1	1	1	1	2	1	2	2	3	2	3	1	1	2	2	2
4	3	4	4	4	4	4	4	4	4	5	4	4	4	4	4	4	1	1	2	2	2
3	4	4	5	5	5	2	2	3	2	6	5	7	3	3	3	3	2	1	2	2	4
5	5	4	4	4	4	3	5	4	4	4	5	4	4	4	3	4	2	1	2	2	1
2	3	3	5	5	4	4	5	4	3	5	5	4	3	3	4	2	2	1	2	2	4
3	3	3	3	2	4	5	6	6	6	5	4	7	4	3	5	5	1	1	2	2	2
2	3	3	4	4	4	4	3	4	4	4	3	4	3	4	4	4	1	1	2	2	3
2	3	3	6	6	6	5	5	4	6	3	3	4	3	4	3	4	1	1	2	2	3
2	1	2	1	2	2	2	2	3	2	3	2	2	2	2	2	1	1	2	2	2	5
4	4	6	6	4	4	7	6	6	6	6	5	6	5	4	6	5	1	2	2	2	1
2	4	3	4	4	5	4	5	4	5	3	4	4	3	3	3	3	2	2	2	2	1
2	3	4	4	5	4	3	5	5	5	6	6	6	4	4	3	3	1	2	2	2	1
1	1	2	3	2	2	3	4	3	4	3	3	4	3	1	3	1	1	2	2	2	5
5	6	6	5	6	5	5	6	7	6	5	6	5	4	5	4	5	1	2	2	2	2
1	1	3	4	5	5	5	4	3	4	3	3	4	2	2	3	4	1	2	3	2	2
6	5	4	4	4	4	3	4	4	4	5	6	4	3	3	3	3	1	2	2	2	1
4	3	3	5	2	2	5	5	4	5	4	2	4	4	3	4	3	1	2	3	2	1
5	5	6	7	5	6	5	6	5	6	6	7	6	5	6	5	6	1	2	3	2	1
3	3	4	3	4	5	5	4	4	4	2	3	4	3	5	3	4	1	2	2	2	3
4	6	5	3	6	5	4	6	6	5	3	4	4	5	5	4	6	1	2	3	2	1
3	4	3	5	5	3	3	3	4	5	5	5	5	4	5	4	5	1	2	3	2	2
4	5	4	5	4	5	4	5	4	5	4	5	4	5	4	4	5	1	2	2	2	2
5	5	4	5	4	6	5	5	6	5	5	4	6	6	5	5	6	1	2	2	2	2
4	3	4	1	1	2	1	1	2	2	3	2	3	2	1	1	2	1	2	2	2	2
5	7	7	4	4	5	5	6	5	6	6	7	6	5	6	5	6	1	2	2	2	2
6	4	4	4	3	5	6	5	5	5	3	3	4	4	5	4	3	1	2	2	2	1
6	6	6	6	5	5	5	5	6	6	4	5	5	5	4	4	5	1	2	3	4	4
5	5	4	5	4	5	5	4	4	5	5	5	5	5	5	5	5	1	3	3	3	3
7	6	5	5	4	4	4	3	4	4	2	2	3	4	5	4	5	1	3	3	4	2
4	3	3	6	4	7	3	3	4	4	5	4	4	4	4	5	4	1	3	3	2	5
4	4	6	6	5	5	6	5	5	6	5	6	6	5	6	5	6	1	3	3	3	2
4	5	6	5	5	5	5	5	5	5	5	7	7	5	6	5	5	1	3	3	3	5
3	3	3	3	3	3	3	3	3	3	6	5	5	3	3	3	3	2	3	3	3	5
2	2	4	4	4	4	4	5	4	4	3	4	4	4	3	4	4	1	3	2	2	3
3	3	4	5	4	5	4	4	4	4	5	5	5	4	5	4	5	1	3	3	3	5
4	4	4	4	4	4	4	4	4	4	4	4	5	4	4	4	4	1	3	2	2	1
4	5	4	1	1	2	5	5	4	5	4	4	4	5	6	5	6	1	3	2	2	3
4	4	4	4	4	4	4	4	4	3	4	5	5	4	5	4	3	1	3	2	2	1
1	1	1	3	2	3	5	4	5	5	3	4	3	1	1	1	2	1	3	2	2	2
5	5	6	7	6	7	5	6	5	6	4	3	4	5	6	5	6	1	1	2	2	1
2	3	2	5	2	5	2	2	2	3	3	2	5	3	4	4	4	1	1	2	2	1
5	6	6	3	4	3	2	2	2	3	4	5	4	6	4	5	5	1	1	4	4	1
5	4	5	4	4	5	6	5	5	5	4	3	3	5	5	4	5	2	1	2	2	1
2	2	2	3	5	3	3	3	5	2	5	5	5	3	3	3	3	1	1	2	2	2
3	4	4	5	6	5	4	4	5	4	3	3	4	4	3	3	4	1	1	2	4	5
4	4	5	5	5	5	5	5	5	5	5	5	5	5	5	5	5	1	1	2	2	1
2	3	2	1	2	1	1	2	1	1	2	1	2	2	2	3	3	2	1	1	2	1
5	5	5	4	4	4	4	4	5	4	3	3	4	4	4	4	4	1	1	2	2	1
3	5	3	2	6	3	5	3	4	3	5	5	5	4	5	4	5	1	1	2	2	3
2	3	3	4	3	4	4	5	5	5	5	5	5	4	5	4	5	2	1	2	2	1
3	4	3	4	3	4	3	4	3	4	3	4	3	3	4	3	4	1	1	2	2	1
4	4	4	6	5	6	6	5	6	6	4	5	4	5	6	4	6	2	1	2	2	1
2	2	2	2	2	2	2	3	2	2	5	5	5	5	5	5	4	1	1	2	2	1
5	5	4	5	5	5	5	5	5	5	5	5	5	5	5	5	5	1	1	2	2	2
4	4	5	5	5	5	5	5	5	5	5	5	6	5	5	5	5	2	1	2	2	2
5	5	4	4	4	4	5	5	4	5	4	4	4	5	5	4	5	1	1	2	2	1
4	4	4	4	4	4	5	5	4	5	4	4	4	5	6	5	6	1	1	2	2	3
3	5	4	4	5	4	5	5	4	4	4	5	4	3	5	5	4	1	1	2	2	2
7	7	7	5	4	6	4	4	5	7	6	6	7	5	6	5	6	2	1	2	2	1
6	6	6	6	6	6	4	3	3	4	6	6	6	5	4	5	5	2	1	2	2	1
4	6	6	4	4	5	3	4	3	7	5	6	5	5	6	7	6	2	1	2	2	1
5	5	4	6	5	5	6	5	5	5	5	5	5	4	5	4	5	2	1	3	2	1
4	5	4	3	2	6	6	6	6	5	5	5	6	4	4	5	4	1	1	2	2	1
5	6	5	6	5	5	4	4	5	4	7	6	6	5	5	4	5	1	1	2	2	1
4	3	4	6	5	4	6	4	5	4	6	5	6	3	3	3	4	2	1	2	2	3
5	6	6	5	6	5	5	6	7	6	4	5	4	5	6	5	6	1	1	2	4	3
5	5	6	2	3	3	6	6	6	6	5	4	4	6	6	6	6	1	1	1	2	1
2	3	4	4	4	5	6	5	4	3	4	3	4	3	4	4	3	1	1	2	2	2
5	6	4	5	5	5	5	5	5	5	5	4	5	5	5	5	5	1	1	2	2	1
6	5	5	4	6	5	4	3	4	3	5	6	5	4	4	4	5	2	1	2	2	4
6	5	6	5	5	6	4	6	6	5	5	7	6	5	5	4	5	1	1	2	2	1
4	4	3	4	5	3	4	5	3	3	5	4	4	4	4	4	4	1	1	1	2	1
5	6	7	4	6	6	6	6	7	7	4	4	3	3	4	3	4	1	1	2	2	1
4	3	4	3	4	4	4	4	4	4	3	5	5	4	3	3	4	2	1	2	2	1
7	7	5	3	2	3	6	6	6	6	6	6	5	6	5	6	5	1	1	2	2	1
5	6	6	5	6	5	5	6	7	6	3	3	4	4	5	4	4	1	1	2	2	5
4	6	4	3	5	3	6	2	7	5	5	6	5	5	6	5	4	1	1	2	2	3
6	5	5	5	3	4	5	5	6	5	5	7	7	4	5	5	4	1	1	2	2	1
4	3	3	6	6	6	4	3	4	3	5	6	5	3	4	3	4	2	1	2	2	1
2	2	3	4	4	4	6	5	5	5	4	4	4	2	3	2	3	1	1	2	2	2
4	5	4	5	4	4	5	5	4	5	4	5	4	5	5	4	5	1	1	2	2	1
6	5	5	6	6	7	5	7	7	5	6	5	6	5	5	6	5	2	1	2	2	3
7	5	5	5	5	5	5	6	5	5	5	5	5	5	5	5	5	1	1	2	2	1
4	4	4	2	3	2	6	5	5	5	4	4	4	5	6	5	6	1	1	1	2	1
6	7	6	4	4	5	6	6	6	6	4	4	5	4	4	4	4	1	1	4	2	1
5	5	6	7	6	7	4	6	6	5	4	5	4	3	4	3	4	1	1	2	2	2
5	4	4	6	5	4	6	6	7	6	5	4	6	5	4	5	4	2	1	2	2	2
3	2	2	3	2	3	2	2	1	3	3	3	4	3	2	3	2	1	1	2	2	1
3	2	3	1	3	2	2	3	2	2	2	2	2	3	4	3	4	1	1	2	2	1
3	2	2	2	2	2	2	3	4	1	1	2	1	1	2	3	2	1	1	2	2	1
6	6	6	2	3	3	6	6	6	6	6	7	7	4	5	4	5	2	1	2	2	1
6	6	5	6	5	4	5	4	5	4	5	4	5	4	4	4	4	1	1	2	2	1
3	3	2	2	3	3	3	3	4	4	4	3	3	3	4	4	4	1	1	4	2	1
5	5	5	5	5	6	6	6	6	7	5	4	5	4	5	4	5	1	1	2	2	2
7	7	6	6	7	7	4	3	4	4	4	3	4	5	6	5	6	1	1	2	2	1
7	7	6	5	4	4	3	3	4	4	6	7	6	5	6	4	5	1	1	3	2	5
5	4	4	4	4	5	5	4	4	5	5	5	5	5	5	5	5	2	1	2	2	2
6	5	6	7	5	6	4	4	5	5	6	6	5	6	5	5	6	1	1	2	2	3
7	7	7	5	4	6	5	6	7	6	5	4	4	5	6	5	6	1	1	2	2	2
4	4	4	4	4	4	6	5	5	5	4	5	5	3	3	4	4	2	1	2	2	1
4	5	5	4	4	5	4	3	4	3	5	6	5	5	6	7	6	1	1	2	2	3
6	7	7	3	2	3	2	3	2	3	4	4	5	6	6	6	6	1	1	2	4	2
5	5	5	5	6	4	6	6	6	6	6	5	6	6	6	5	5	1	1	2	2	5
3	2	2	2	2	2	2	2	2	2	2	2	2	4	5	5	5	1	1	2	2	1
4	5	4	3	2	3	5	5	4	5	4	4	3	6	5	4	4	1	1	2	2	1
3	2	2	3	2	3	2	2	1	3	1	1	1	3	2	3	2	1	1	3	2	1
3	4	3	4	4	3	5	5	4	5	4	5	5	5	5	5	4	2	1	2	4	1
1	1	1	3	2	3	5	6	5	6	5	4	4	3	2	3	2	1	1	3	2	1
7	4	4	6	4	6	4	5	5	4	6	4	4	3	4	3	3	1	1	2	2	1
4	3	3	5	5	5	5	4	4	5	5	5	5	4	4	4	4	1	1	2	2	1
6	6	5	6	6	4	5	5	5	5	5	5	5	5	4	5	4	1	1	2	2	1
4	4	5	5	5	5	4	4	4	4	4	4	4	5	6	5	6	1	1	2	2	3
3	3	4	5	5	5	4	4	4	4	4	4	4	4	4	4	4	1	1	2	2	3
2	2	3	3	3	2	4	3	4	3	2	2	4	4	3	3	4	1	1	2	2	2
3	5	3	4	4	4	5	5	4	5	4	4	4	5	5	4	5	1	1	2	2	1
5	4	5	4	4	5	4	5	6	6	4	5	5	4	3	5	4	1	1	2	2	2
6	6	4	4	5	4	5	4	3	5	6	5	4	5	5	5	5	2	1	2	2	3
2	2	3	4	4	4	6	5	5	5	4	4	4	2	3	2	3	1	1	2	2	1
2	3	2	3	2	3	5	6	6	6	2	3	2	2	3	4	3	1	1	2	2	2
3	2	3	4	3	4	4	3	4	4	4	5	4	3	3	2	2	1	1	2	2	1
4	4	4	2	3	2	6	5	5	5	4	4	4	5	6	5	6	1	1	3	2	2
5	6	5	7	6	5	5	4	5	4	6	7	6	6	5	5	4	2	1	3	2	1
7	6	6	6	6	6	4	3	3	4	6	6	7	4	5	4	5	2	1	3	2	1
5	5	5	5	5	4	4	4	4	5	4	6	6	5	5	5	5	1	1	2	2	1
3	3	3	3	3	3	3	3	4	4	3	4	4	3	3	3	3	2	1	2	2	3
4	5	4	2	2	4	2	2	3	3	4	4	4	5	5	4	5	1	1	2	2	1
6	4	4	5	4	5	5	6	6	7	4	5	5	6	5	5	5	1	1	2	2	3
7	6	5	7	7	6	4	5	4	5	5	6	5	3	4	3	4	2	1	3	2	2
4	5	4	4	4	5	6	5	5	5	4	5	5	5	5	4	5	1	1	2	2	1
3	3	3	5	3	3	5	5	5	3	4	4	5	3	5	3	3	2	1	3	2	2
6	7	7	4	4	5	5	5	5	5	3	3	4	4	5	4	5	1	1	2	2	1
5	5	5	5	5	6	5	5	5	5	5	5	4	5	5	5	5	2	1	3	2	2
3	3	3	4	4	4	6	5	5	5	4	4	4	3	3	3	3	2	1	3	2	2
1	1	1	3	2	3	1	1	1	1	1	1	1	3	2	3	2	1	1	2	2	5
2	2	3	6	5	6	5	5	4	5	5	4	4	5	5	6	6	2	1	3	2	4
4	3	3	6	5	6	5	5	4	5	4	4	4	3	4	3	4	2	1	3	2	4
4	5	4	4	4	4	6	5	5	5	4	4	5	5	5	4	5	2	3	3	2	1
5	5	5	5	5	4	4	5	6	5	4	4	5	4	5	5	5	1	1	4	2	3
6	6	4	5	5	6	6	6	6	6	3	3	4	6	6	6	6	2	1	3	2	2
5	5	5	5	3	5	3	5	3	5	3	4	4	4	4	4	4	1	1	3	2	4
4	5	4	5	4	4	4	5	4	5	4	5	4	5	6	6	4	2	1	3	2	5
4	5	4	5	5	5	5	5	5	5	5	5	5	4	5	4	5	2	1	3	2	4
2	3	2	3	2	3	2	2	3	2	3	3	2	3	2	4	2	2	1	2	2	1
4	5	4	5	4	5	5	4	5	5	6	5	5	5	4	6	6	2	1	2	2	1
1	1	1	3	2	3	2	2	1	3	5	5	4	3	2	3	2	1	1	2	2	2
3	5	5	4	3	4	4	4	4	2	4	5	5	3	3	4	3	2	1	4	2	1
3	4	4	4	3	4	4	5	3	5	4	5	5	3	3	4	3	2	1	3	2	4
3	3	2	5	6	6	4	5	5	5	5	4	5	4	5	4	5	1	1	2	2	3
4	5	5	7	6	6	3	3	4	4	5	6	5	4	5	4	5	2	1	3	2	5
4	3	3	3	4	4	4	3	3	3	4	5	5	3	3	5	3	2	1	3	2	1
4	4	4	4	4	4	6	5	5	5	4	4	4	5	6	5	6	1	1	2	2	4
3	4	3	3	3	3	3	4	4	3	4	3	4	5	5	4	5	1	1	2	2	1
5	6	6	4	4	3	5	6	7	6	4	4	3	5	6	5	6	1	1	2	2	2
6	5	5	4	6	5	3	4	3	7	4	4	5	4	4	4	5	1	1	2	2	2
5	5	5	5	5	5	5	5	5	3	5	5	5	5	5	5	5	2	1	2	2	2
3	3	4	5	6	5	5	6	7	6	4	4	5	3	3	3	4	2	1	2	2	2
7	7	7	4	6	5	4	4	5	7	5	6	5	4	5	4	5	1	1	2	2	1
2	2	2	2	3	2	3	2	2	2	2	2	3	2	3	2	2	1	3	2	2	1
6	6	6	6	6	6	6	6	6	6	6	5	6	5	4	4	5	1	3	2	2	2
1	3	1	4	4	5	1	2	1	2	5	4	5	3	2	2	3	1	3	2	2	1
4	4	6	6	6	6	6	6	7	7	5	6	5	6	5	5	6	1	3	2	2	3
6	6	7	4	4	5	4	4	5	5	4	3	4	4	4	5	5	1	3	3	2	1
6	6	6	2	3	3	6	6	6	6	6	5	4	4	4	4	4	1	3	2	2	3
2	2	3	5	4	5	4	4	5	4	4	4	4	4	4	5	4	1	3	3	2	2
4	5	5	6	5	5	5	5	5	5	5	5	5	5	5	5	5	1	3	2	2	1
6	6	5	5	5	5	5	5	5	5	5	5	5	4	5	4	5	1	3	2	2	2
5	5	5	5	5	5	5	5	5	5	5	5	4	4	4	4	4	2	3	2	2	2
4	4	5	5	5	5	4	4	4	4	5	4	4	4	5	5	5	1	3	2	2	1
7	6	7	7	5	5	6	5	6	5	4	6	5	5	6	5	5	1	3	2	2	1
5	6	6	4	4	3	4	3	4	3	4	5	5	5	6	5	6	2	3	3	2	1
3	2	2	3	2	3	2	2	1	3	1	1	1	3	2	2	2	1	3	2	2	1
7	5	5	6	7	7	5	6	7	6	5	6	5	4	5	4	5	1	4	2	2	1
5	6	6	4	6	5	3	4	3	7	5	6	5	5	4	5	5	1	4	2	2	1
1	1	1	3	2	3	4	5	5	5	3	3	4	3	2	2	2	1	4	2	2	5
2	3	2	3	2	3	1	1	1	1	2	1	2	2	3	2	3	2	4	2	2	2
6	7	6	6	6	5	6	5	6	6	6	5	6	4	4	4	4	1	4	2	2	1
6	5	4	5	4	4	4	3	4	3	6	7	6	4	5	4	5	1	4	2	2	1
5	4	5	5	5	4	5	5	5	6	5	6	6	5	5	4	5	2	4	3	2	2
3	2	2	3	2	3	2	2	1	3	1	1	1	3	2	3	2	1	4	2	3	3
7	5	5	5	5	5	5	7	5	5	5	7	5	5	5	4	4	2	4	2	2	1
4	3	3	6	6	6	6	6	6	6	6	7	5	3	4	4	4	1	4	2	2	1
1	1	1	3	2	3	1	1	1	1	3	3	4	1	1	1	1	1	4	2	2	5
6	6	6	6	6	6	4	3	3	4	6	6	6	6	6	5	6	2	1	2	2	2
4	3	6	4	3	3	5	6	5	2	2	4	3	3	4	3	4	1	1	2	2	1
6	6	6	4	4	5	6	6	6	6	5	4	4	5	5	5	5	1	1	2	2	1
6	6	6	6	7	4	4	5	5	7	5	7	7	4	5	4	4	2	1	2	2	1
2	3	3	5	5	4	4	5	4	4	5	4	4	2	3	4	3	1	1	2	4	2
5	5	6	4	4	4	4	5	6	3	5	6	6	6	6	6	6	1	1	2	2	1
7	1	7	5	6	5	5	6	7	6	4	5	4	1	3	1	2	1	1	2	2	1
5	5	4	3	6	5	3	4	4	4	3	5	3	3	4	5	3	1	1	2	2	1
2	1	1	3	2	3	4	4	2	1	2	1	2	2	1	2	1	1	1	2	2	2
3	4	4	5	4	4	4	5	4	5	5	5	5	5	4	5	5	1	1	2	2	5
3	2	2	2	2	5	2	2	1	3	1	1	1	2	2	2	2	1	1	2	2	1
6	5	5	4	6	5	3	4	3	7	5	6	5	5	6	7	6	1	1	2	2	2
1	2	1	2	1	2	1	1	2	2	1	2	2	1	2	1	2	2	1	2	2	2
4	5	4	2	2	2	3	3	3	4	4	4	4	5	6	5	6	1	1	2	2	2
5	6	6	5	6	5	5	6	7	6	3	3	4	4	5	4	5	1	1	2	2	2
6	5	5	6	6	6	5	4	4	6	5	6	5	4	6	4	5	2	1	3	2	1
6	5	5	4	6	5	4	3	4	3	4	4	3	6	6	6	7	1	1	2	2	2
5	5	6	5	6	6	4	4	5	4	6	7	6	5	6	5	6	2	1	2	2	2
6	4	5	5	3	6	4	6	2	6	4	5	4	4	6	2	6	1	1	2	2	4
7	7	5	5	4	4	6	6	7	6	4	4	4	4	5	4	5	2	1	2	2	2
5	5	4	5	4	6	7	6	5	6	5	6	5	5	6	5	6	2	1	2	2	1
3	3	2	2	3	1	3	4	5	3	3	4	3	2	2	1	1	1	1	2	2	1
4	4	4	4	4	4	6	5	5	5	4	4	4	5	5	4	5	1	1	2	2	1
5	6	5	5	5	5	5	3	5	5	5	5	5	4	4	6	6	2	1	2	2	3
1	1	1	3	2	3	5	6	5	6	5	4	4	3	2	3	2	1	1	2	2	1
5	5	5	6	7	5	5	5	5	5	7	6	6	3	4	3	4	1	4	4	2	2
5	6	5	6	5	6	5	6	5	6	5	6	6	6	5	5	6	2	1	2	2	1
4	3	3	3	3	3	4	3	4	3	5	7	5	4	4	3	3	1	1	2	2	3
5	6	5	6	7	6	5	5	4	3	5	6	6	5	7	5	6	2	1	2	2	1
4	4	3	3	3	3	3	3	3	3	3	3	3	3	3	4	5	1	1	3	2	1
5	5	4	4	5	4	5	4	4	4	6	5	5	5	4	6	4	1	1	4	2	3
1	2	1	1	1	2	2	3	2	3	2	3	2	2	3	2	3	1	1	2	2	1
5	6	6	6	7	7	4	6	6	6	3	3	4	6	6	7	7	1	1	2	2	2
6	6	7	5	7	7	5	5	4	4	5	4	4	6	5	5	4	1	1	2	2	1
4	6	4	5	6	6	5	6	5	4	5	5	5	5	7	6	5	1	1	2	2	3
1	1	3	3	3	4	4	4	3	4	5	4	4	1	3	1	2	1	1	2	2	4
4	5	4	4	4	4	4	4	4	4	5	4	4	4	4	4	4	1	1	2	2	4
5	5	6	5	6	5	6	5	5	6	6	6	5	5	5	5	6	1	1	2	2	1
4	4	4	4	5	5	3	2	3	3	5	6	5	3	4	3	4	1	1	2	2	1
4	4	3	4	4	3	4	4	4	6	5	4	4	4	4	4	4	1	1	2	2	1
6	6	6	3	2	3	6	6	5	6	6	6	7	4	4	4	4	1	1	2	2	1
6	6	6	2	3	3	6	7	7	5	4	4	5	6	6	6	6	1	1	2	2	3
7	4	5	2	4	3	5	3	5	5	4	5	4	3	4	5	5	1	1	2	2	3
6	5	4	4	3	5	4	4	5	4	4	5	4	6	4	6	5	1	1	2	2	2
5	5	4	6	6	6	5	5	4	5	5	5	6	4	4	4	4	1	1	2	2	1
5	5	5	6	6	6	6	5	6	6	5	6	5	4	5	4	5	1	1	2	2	1
6	6	5	6	6	4	5	4	6	6	4	5	5	6	6	6	6	1	1	2	2	1
5	5	4	4	4	5	4	3	4	3	5	6	5	3	4	4	3	1	1	2	2	1
3	3	4	3	4	5	4	4	5	5	3	5	5	4	3	3	4	1	1	2	2	2
7	7	6	3	2	3	6	6	6	6	7	7	7	6	5	6	6	1	4	2	2	5
2	3	4	4	5	4	3	5	5	5	6	6	6	4	3	3	6	1	4	2	2	1
6	5	5	5	6	6	3	4	3	7	3	3	4	5	6	7	6	1	4	2	2	1
3	4	3	1	3	4	2	2	4	4	4	4	4	5	5	4	5	1	4	2	2	3
3	4	3	5	4	4	3	6	3	3	6	5	5	3	4	4	3	2	4	2	2	1
4	4	4	2	3	2	3	5	3	5	5	5	4	5	4	3	5	1	4	2	2	2
5	4	5	5	4	6	4	5	6	5	6	5	4	4	5	5	5	1	4	2	2	1
7	4	5	5	6	5	5	6	6	6	4	4	5	6	5	6	6	2	4	3	2	2
5	6	6	4	4	5	4	5	4	7	4	4	3	3	4	3	4	1	4	2	2	2
5	4	5	5	5	2	4	5	5	4	5	5	4	6	5	6	5	1	4	2	2	2
5	6	6	6	6	7	7	6	6	6	6	6	5	5	4	4	4	1	4	2	2	1
4	6	4	4	5	5	3	2	6	3	5	4	4	5	5	5	5	1	4	2	2	4
3	2	4	5	6	7	4	6	4	5	5	5	4	4	4	6	6	1	4	2	2	3
5	5	4	7	6	5	4	6	4	3	4	6	6	5	5	4	6	1	4	2	2	2
6	4	5	7	5	7	7	5	5	7	5	5	6	4	5	4	4	1	4	2	4	1
5	6	6	4	6	7	4	5	4	5	5	5	5	4	4	6	6	1	4	2	2	3
5	4	5	4	4	5	4	5	6	5	5	6	5	5	6	4	4	1	4	2	2	1
2	4	3	4	4	4	4	5	4	5	5	5	4	3	5	4	4	1	4	2	2	1
5	5	6	7	5	6	5	4	4	5	5	6	5	4	5	4	5	1	4	2	2	1
6	5	5	5	6	6	3	4	3	7	5	6	5	4	4	4	5	2	4	3	2	2
6	6	6	6	6	6	6	6	6	6	4	3	4	5	5	4	5	1	4	2	2	1
2	4	3	5	5	5	5	6	5	2	4	5	5	5	5	5	4	2	4	2	2	3
7	5	5	6	5	6	3	3	4	4	4	5	4	5	6	5	5	1	4	2	2	3
6	6	7	4	4	5	4	3	4	4	3	3	4	5	4	4	5	2	4	2	2	4
5	5	6	3	4	4	4	4	3	4	4	5	4	5	6	5	5	1	4	2	2	3
7	5	7	5	5	5	5	6	4	7	4	5	5	4	4	4	5	1	4	2	2	4
6	6	6	3	2	3	6	6	5	5	6	7	5	5	5	6	5	1	4	2	2	1
4	4	6	3	6	6	4	3	4	6	4	4	4	4	6	6	6	1	4	2	2	1
5	6	6	5	6	5	7	4	4	5	4	4	5	5	6	5	6	1	4	2	2	1
6	7	6	5	5	6	3	4	4	5	5	5	6	3	4	5	5	1	4	2	2	3
3	4	4	3	2	4	5	6	7	6	5	4	4	5	6	5	6	1	4	2	2	2
6	6	5	5	4	4	6	5	5	5	3	3	4	6	4	6	5	1	1	2	2	2
5	6	5	4	4	3	6	6	6	5	4	4	3	3	4	3	4	1	1	2	2	3
6	5	4	5	5	6	5	5	5	6	4	5	5	6	5	6	6	1	1	2	2	2
6	7	7	6	6	4	6	7	5	7	4	5	5	5	4	6	4	1	1	2	2	1
4	5	5	7	6	6	4	4	5	5	4	5	5	3	3	3	4	1	1	2	2	3
2	4	4	3	5	2	6	4	5	4	5	5	6	5	4	5	4	1	1	2	2	4
6	6	6	6	5	6	4	3	3	4	5	4	5	5	5	6	3	1	1	2	2	2
7	7	6	5	6	5	6	7	6	6	7	7	6	4	5	4	5	1	1	2	2	1
6	6	6	4	4	6	4	5	6	5	3	3	4	5	4	4	5	1	1	2	2	1
4	4	4	4	4	4	4	4	4	4	5	5	4	3	3	4	4	1	1	2	2	1
5	6	6	5	6	5	5	6	7	6	6	7	7	5	6	5	6	1	1	2	2	1
5	5	6	6	6	6	4	4	2	3	4	5	4	5	5	4	5	1	1	3	2	2
5	5	4	7	5	5	5	4	4	5	6	7	7	5	5	4	5	1	1	3	2	1
6	6	7	7	6	6	6	6	7	7	5	6	5	4	5	4	5	1	1	3	2	3
2	3	2	3	2	3	3	4	5	4	6	6	4	3	4	3	3	1	4	3	2	3
2	3	3	5	4	4	3	4	4	2	3	2	2	3	4	3	4	1	1	3	2	3
7	7	6	5	6	7	4	3	5	3	5	6	6	4	5	4	5	2	1	3	2	1
1	1	1	3	4	3	3	5	4	5	3	4	5	2	1	2	1	1	1	3	2	1
3	2	2	6	5	5	2	5	4	3	5	5	4	5	3	4	3	1	1	3	2	2
5	5	5	5	5	6	6	6	3	5	5	4	5	5	5	5	6	1	1	3	2	2
3	3	4	5	5	5	5	5	5	5	5	5	5	5	4	4	4	2	1	3	2	2
6	6	6	6	5	6	6	6	6	6	6	6	6	5	4	5	5	1	1	3	2	3
5	7	5	5	4	4	4	3	4	3	4	4	3	4	5	4	5	2	1	3	2	4
3	2	2	6	5	4	1	2	1	1	1	1	2	3	2	3	2	1	1	3	2	1
5	5	4	6	6	6	6	6	6	4	4	5	5	4	4	4	4	1	1	3	2	5
5	5	4	7	6	6	4	6	6	6	4	3	4	4	5	4	5	1	1	3	2	2
4	5	4	3	4	4	4	4	4	4	4	4	4	5	4	5	4	1	1	3	2	1
4	3	3	5	6	5	5	6	7	6	3	3	4	4	3	3	4	1	1	3	2	1
3	4	3	3	5	3	3	6	5	4	4	5	3	3	5	4	4	1	1	3	2	1
5	4	5	6	5	7	5	6	5	4	5	6	5	2	3	4	3	1	1	3	2	1
4	4	4	4	4	4	4	5	4	4	4	5	4	4	5	4	3	1	1	3	2	1
6	6	5	6	5	5	6	6	7	6	6	7	6	6	6	6	6	1	1	3	2	1
7	7	7	5	4	6	5	6	7	6	5	4	4	5	6	5	6	1	1	3	2	5
4	5	5	5	5	5	5	4	4	5	4	4	5	5	5	5	4	1	1	3	2	1
4	5	4	5	6	5	4	7	7	7	4	5	5	5	6	5	6	1	1	3	2	1
5	5	5	5	5	5	5	5	5	5	5	4	5	4	4	4	4	2	1	3	2	1
5	4	5	5	7	5	2	3	2	3	5	5	5	4	4	5	5	2	1	3	2	1
4	4	4	4	4	4	6	5	5	5	4	4	4	5	6	5	6	2	1	3	2	2
6	4	5	5	5	5	5	5	4	4	4	5	5	5	5	4	5	1	4	3	3	5
4	4	4	2	3	2	4	4	4	4	4	4	4	5	5	4	5	1	1	3	2	1
5	5	5	5	2	2	5	3	3	2	5	5	5	6	6	6	5	1	1	3	2	3
2	3	2	3	2	3	1	1	1	1	2	2	1	2	3	2	3	1	4	3	2	2
4	5	4	3	4	4	4	1	3	2	4	3	3	4	5	4	4	2	1	3	2	3
1	1	1	3	2	3	4	4	1	4	3	3	4	1	3	1	1	2	1	4	2	2
6	6	5	6	7	7	5	5	4	6	4	5	4	6	6	6	7	1	1	3	2	3
4	4	4	3	3	3	3	3	4	4	3	5	5	3	4	2	3	1	4	3	4	2
5	6	6	3	2	3	6	6	5	7	6	5	6	5	4	5	4	1	1	3	2	5
4	4	4	4	4	4	6	5	5	5	4	4	4	5	6	5	6	1	1	3	4	1
2	3	3	5	4	5	5	4	4	4	5	4	5	4	4	4	4	1	1	3	4	5
6	5	6	6	6	6	6	6	6	6	4	4	5	5	6	6	6	1	4	3	3	3
3	2	3	2	2	4	3	3	5	4	3	4	4	4	4	4	4	2	1	3	2	3
6	6	5	6	6	4	6	4	6	4	6	5	6	3	4	3	4	1	1	3	2	1
6	5	5	5	6	7	3	4	3	7	4	4	5	5	5	6	6	1	1	3	3	4
5	4	4	5	7	6	6	6	6	6	6	7	6	3	4	5	3	2	1	3	2	3
3	3	4	3	4	3	4	3	4	3	4	3	4	4	3	4	3	1	1	4	2	4
6	5	7	7	5	5	5	6	6	6	6	6	6	4	4	5	5	1	1	3	2	1
5	6	6	4	4	3	4	4	5	4	3	3	4	4	4	5	4	2	1	3	2	1
6	4	6	3	6	3	5	5	4	3	6	4	6	4	5	5	5	1	4	3	2	5
6	5	4	2	3	3	3	3	4	4	4	4	5	6	6	5	5	2	4	3	2	2
6	6	6	4	4	5	4	3	4	4	4	3	4	6	5	6	5	1	1	3	2	1
5	5	4	5	4	6	4	4	5	7	5	7	7	5	6	6	6	1	1	3	2	1
3	4	4	5	4	3	5	3	5	5	4	4	3	5	3	5	4	1	1	3	3	5
6	4	7	3	3	5	4	5	3	4	6	5	4	4	3	5	4	1	1	3	2	1
5	5	5	5	5	5	5	5	5	5	5	5	5	5	5	5	6	1	1	3	2	4
5	5	5	4	3	5	3	4	4	4	3	4	3	4	3	3	4	1	1	3	2	1
2	2	3	5	4	4	4	3	5	5	5	5	5	5	4	5	4	1	1	3	2	1
4	4	4	4	4	4	6	5	5	5	4	4	4	5	6	5	6	2	1	4	2	1
4	3	3	4	4	5	6	5	6	6	3	3	4	4	4	4	4	1	4	3	3	4
4	4	4	2	3	2	6	5	5	5	4	4	4	5	5	4	5	2	1	4	3	1
4	4	6	5	5	5	5	4	4	5	5	6	5	4	5	4	6	1	1	4	3	1
6	6	5	5	5	5	5	5	5	6	5	6	6	5	5	5	5	1	1	3	3	1
2	2	3	5	5	6	5	5	4	5	6	5	6	3	4	4	4	2	1	3	3	1
4	4	5	4	5	4	5	5	4	5	4	3	4	2	3	4	3	1	1	3	3	1
7	5	7	5	7	5	2	5	7	4	5	4	7	4	4	5	5	1	1	3	3	1
5	6	6	5	6	6	4	3	3	4	5	4	4	5	5	3	6	1	1	3	3	1
4	3	5	3	4	3	4	6	7	2	3	5	3	4	4	3	4	1	1	3	3	5
4	4	5	6	7	4	3	5	3	5	6	5	6	4	5	4	4	1	1	4	3	1
3	4	3	4	3	4	3	4	3	4	3	4	3	3	4	3	4	1	1	4	3	5
5	4	5	4	4	2	4	4	4	4	4	4	3	5	5	4	5	1	1	3	4	5
4	4	5	5	5	6	6	5	6	4	4	5	4	5	5	5	5	1	4	3	3	2
7	6	6	3	3	3	6	7	6	6	6	6	5	6	6	6	4	1	4	3	3	5
3	4	3	3	2	1	5	6	6	6	4	5	5	4	3	4	3	1	1	3	3	1
4	4	3	4	3	4	4	4	3	4	4	5	4	5	5	4	5	1	1	3	3	2
6	6	4	6	6	6	6	5	4	5	6	6	6	5	6	6	6	1	4	3	3	5
4	3	4	3	4	2	3	4	5	2	3	4	5	3	4	4	4	1	1	3	3	1
3	3	3	3	5	4	4	4	4	4	5	6	6	3	4	4	3	1	1	3	3	2
3	3	3	3	3	4	3	3	3	3	5	6	6	3	4	3	4	1	4	4	3	5
5	5	4	5	4	3	4	6	6	6	5	5	4	6	4	4	5	1	1	3	3	1
6	6	5	6	6	6	6	6	6	6	4	4	5	4	4	4	4	2	1	3	3	2
6	4	6	5	6	5	6	5	6	5	7	5	7	5	6	6	6	1	1	3	3	5
6	6	5	7	6	6	4	4	5	5	5	6	6	5	5	6	5	2	1	3	3	3
5	6	6	6	5	6	6	6	6	6	5	5	5	5	4	5	4	1	4	3	3	2
7	6	5	5	4	4	3	3	3	6	6	7	7	5	4	5	4	2	1	3	3	3
7	7	6	4	4	5	3	3	4	4	6	7	7	5	6	5	6	1	4	3	3	2
4	4	4	4	4	4	5	5	4	5	4	4	4	5	6	5	6	1	1	3	3	3
2	2	3	4	4	4	6	5	5	5	4	4	4	2	3	2	3	1	4	3	3	5
4	3	4	3	3	5	3	4	3	4	2	3	3	4	4	4	3	2	1	4	3	3
6	5	5	5	5	5	5	5	5	5	5	5	5	5	5	5	5	1	1	3	3	1
6	7	6	4	4	5	4	5	6	6	5	6	6	4	5	4	5	2	1	3	3	1
5	5	4	7	5	6	5	4	4	5	5	5	6	4	3	5	4	1	1	3	3	2
3	4	4	4	4	4	6	5	5	5	4	4	4	5	6	5	6	1	1	3	3	2
5	5	6	7	5	7	5	6	5	6	7	6	6	5	6	5	6	1	1	3	3	1
3	3	4	6	6	6	4	4	5	4	4	3	4	4	5	4	5	1	1	3	3	1
5	5	5	4	3	6	3	6	2	6	7	7	6	5	5	4	4	1	1	3	3	5
2	3	3	5	5	5	5	5	5	5	5	5	5	5	5	5	5	1	1	3	3	1
7	7	5	5	5	5	5	5	5	5	5	6	5	6	6	6	6	1	1	3	3	1
4	3	3	4	4	5	7	4	7	4	5	6	7	4	4	5	4	2	1	3	4	4
6	7	5	4	5	7	4	3	3	4	5	4	4	4	6	5	5	1	4	3	3	5
2	3	3	2	2	2	3	3	2	3	2	2	3	2	2	2	2	1	1	3	3	5
7	5	4	5	5	4	3	6	4	5	5	5	7	5	5	4	5	1	1	3	3	1
4	3	3	4	4	5	5	5	5	5	4	5	5	4	4	3	3	1	4	3	3	5
6	4	4	4	4	4	5	5	4	5	4	5	4	4	5	4	4	2	1	3	4	3
6	6	6	6	6	6	5	6	6	5	5	5	6	5	5	6	5	1	1	3	3	1
6	6	6	6	7	4	4	5	7	7	4	4	5	4	5	4	5	1	1	3	3	2
5	5	5	5	4	5	4	3	5	4	5	5	5	5	5	5	5	2	1	3	3	2
4	3	5	5	3	4	3	5	4	3	5	4	5	4	3	4	4	2	1	3	4	5
6	6	6	2	3	3	6	6	6	6	4	4	5	5	6	6	5	1	1	3	3	3
3	4	4	3	3	3	3	3	3	3	4	3	3	4	5	4	4	2	1	3	3	2
4	3	3	4	4	5	6	7	6	6	5	6	5	3	4	3	4	1	1	3	3	5
5	5	5	6	7	7	4	5	4	7	4	4	3	4	4	4	5	2	1	3	3	4
6	5	5	5	6	6	5	4	4	5	3	3	4	2	3	4	3	2	4	3	3	5
6	6	6	5	4	4	4	3	4	3	7	6	7	4	5	4	5	1	1	3	3	1
5	5	4	4	2	3	4	4	4	3	1	2	2	3	4	3	3	1	1	3	3	4
5	6	6	5	4	7	6	7	7	5	5	6	5	5	4	5	5	1	1	3	3	2
4	3	3	3	4	2	4	7	4	3	2	4	4	4	3	3	5	1	1	3	3	1
5	6	6	5	6	5	5	6	7	6	4	5	5	5	6	5	6	1	1	3	3	2
6	6	5	6	5	6	6	6	6	6	5	6	6	6	6	5	5	1	1	3	3	2
7	7	6	3	2	3	6	6	6	6	4	4	5	5	6	5	5	1	1	3	3	2
3	4	4	3	2	4	4	4	5	4	5	4	4	5	6	5	6	1	1	3	3	2
6	5	5	5	5	5	5	5	5	5	5	5	5	5	5	5	5	1	1	3	3	2
5	4	4	4	4	3	3	4	5	4	3	4	4	3	4	4	3	1	1	3	3	3
4	4	4	4	4	4	6	5	5	5	4	5	4	5	6	5	6	1	1	4	3	3
6	7	6	6	6	6	2	6	6	7	4	3	4	4	5	4	5	1	1	3	3	1
4	3	5	5	5	5	5	5	5	5	5	5	5	4	4	4	4	1	1	3	3	1
2	2	3	4	4	4	6	5	5	5	4	5	4	4	4	4	4	1	4	3	4	5
4	5	3	5	5	4	4	4	5	4	4	4	4	5	4	4	4	1	1	3	3	3
6	4	5	5	5	5	5	5	3	5	5	5	4	4	5	5	5	1	4	3	3	5
7	7	6	5	5	5	4	6	6	4	6	5	7	4	5	6	6	1	1	3	3	1
5	5	4	5	4	6	4	4	4	4	6	7	6	5	5	4	4	1	1	3	3	1
6	6	6	6	6	6	6	6	5	6	6	5	6	5	6	5	6	1	1	3	3	2
4	5	4	3	2	3	5	5	4	5	4	3	3	5	5	4	5	1	1	3	3	1
4	5	5	4	4	4	4	4	4	5	5	4	5	5	6	5	5	1	1	3	3	5
2	2	3	4	4	4	5	5	4	5	4	4	4	2	3	2	3	1	4	3	3	2
4	3	4	3	4	3	4	4	4	4	4	5	4	4	5	4	4	1	4	3	3	2
4	3	3	5	5	5	5	3	5	3	5	5	5	4	5	4	4	1	4	3	3	4
7	4	4	7	6	5	5	6	6	7	5	6	7	4	4	5	5	1	4	3	3	1
3	4	5	4	3	4	3	5	2	4	5	4	5	4	5	4	4	1	4	3	3	2
4	4	4	4	5	5	5	4	4	4	4	4	4	5	4	4	4	1	4	3	3	1
4	5	5	7	6	5	4	4	5	5	3	3	4	5	5	6	6	2	4	3	3	2
6	5	6	4	3	3	5	4	6	5	6	6	6	3	4	3	4	2	4	4	3	1
5	4	5	5	4	4	4	4	4	4	5	5	5	5	5	6	6	2	4	3	3	2
2	3	3	3	2	2	2	2	2	2	4	4	4	3	3	3	3	1	4	3	3	1
3	2	2	1	1	2	1	2	1	1	3	3	4	1	1	2	1	1	4	3	3	1
4	4	4	2	3	2	6	5	5	5	4	4	4	5	6	5	6	1	4	3	3	1
7	6	6	5	6	6	6	6	7	6	4	5	5	2	3	4	3	1	4	3	3	4
6	7	6	4	4	5	6	6	5	6	5	4	4	4	4	4	4	1	4	4	3	3
3	3	4	5	5	5	4	3	5	3	5	4	5	4	3	5	3	1	4	3	3	1
6	5	5	6	6	5	5	6	6	6	3	3	4	6	6	6	7	1	4	4	3	3
7	6	6	2	3	3	5	6	6	7	6	6	7	4	5	4	5	2	4	3	3	2
5	6	6	5	6	6	4	5	4	6	5	6	5	4	5	4	5	2	4	3	3	2
4	5	4	4	4	4	4	5	4	4	4	4	5	5	5	4	5	1	4	3	3	1
7	6	6	5	6	6	4	3	3	4	4	4	5	4	4	4	4	1	4	3	3	1
4	5	4	3	3	4	5	5	4	5	4	3	4	4	3	3	3	1	4	3	3	3
2	2	3	3	3	3	5	6	6	6	4	5	4	3	3	4	4	2	4	4	4	1
5	5	4	3	2	3	5	6	6	5	6	6	6	3	4	4	3	2	4	4	3	5
5	5	4	5	4	4	5	5	4	5	4	5	4	2	3	4	3	1	4	3	4	5
5	5	6	7	5	6	6	6	6	6	4	4	5	5	5	6	6	1	4	3	3	1
7	6	5	7	5	6	4	3	4	3	6	7	5	4	5	4	5	1	4	3	3	3
5	6	5	6	5	6	6	6	6	5	5	6	7	5	6	6	6	1	4	4	3	1
6	7	5	2	7	5	6	6	6	7	7	6	6	6	4	6	5	1	4	3	3	1
7	5	6	4	5	6	6	6	5	5	5	6	4	6	6	5	5	1	4	3	3	2
5	5	4	5	4	5	4	4	3	4	5	5	4	5	6	5	4	2	4	3	3	1
5	6	5	5	5	4	5	4	5	5	5	4	5	3	4	3	4	1	4	4	3	4
7	6	6	5	6	5	4	4	5	4	6	7	7	5	6	5	6	1	4	3	3	4
5	7	7	5	6	5	4	3	4	3	5	6	5	5	5	5	4	2	4	3	4	4
5	5	4	2	2	2	5	5	5	5	5	5	5	5	5	5	5	1	4	4	3	2
5	5	4	4	4	4	6	5	5	5	4	4	5	5	4	4	5	1	1	3	3	4
6	4	4	6	4	5	4	5	5	4	5	5	5	4	5	4	5	1	4	4	3	3
4	6	4	5	5	4	4	5	5	5	5	5	5	4	6	6	6	2	4	4	3	5
7	6	7	5	4	4	4	3	3	4	4	4	5	5	4	4	5	1	1	3	3	1
4	3	5	3	4	5	6	6	6	6	4	4	5	3	3	3	4	2	4	3	3	5
3	4	3	4	4	4	3	4	3	4	5	4	4	4	4	3	3	1	1	3	3	1
